# Supplementary material for: Identification of a novel CG307 sub-clade in third-generation-cephalosporin-resistant Klebsiella pneumoniae causing invasive infections in the USA
Source: Microb Genom. 2024 Feb 26;10(2):001201. doi: 10.1099/mgen.0.001201 (PMC10926705; doi:10.1099/mgen.0.001201)
Supplement: Supplementary material 2 [file mgen-10-1201-s002.xlsx]

## Sheet: Table_S1
sample_id	biosample	bioproject	deid_patient	collection_date	recurrent	assembly	clonal_group^	sequence_type^	scgST_(scgMLST629_S)#	LINcode_(scgMLST629_S)#	Sublineage_(scgMLST629_S)#	Clonal_group_(scgMLST629_S)#	hierBAPS_level	Phenotype	ESBL_category	OXA-1_category	TEM-1_category	Carbapenemase_category	gyrA_mutation	parC_mutation	ATM_SIR	AMP_SIR	SAM_SIR	AMC_SIR	TZP_SIR	CTX_SIR	CRO_SIR	CPD_SIR	CAZ_SIR	FEP_SIR	CZA_SIR	ETP_SIR	IPM_SIR	MEM_SIR	MVB_SIR	AMK_SIR	GEN_SIR	TOB_SIR	CIP_SIR	LVX_SIR	SXT_SIR	TGC_SIR	CST_SIR
MB10516	SAMN37999665	PRJNA648389	5866	2020-06-25	No	draft	CG307	ST307	37225	0_0_369_0_0_0_0_400_0_0	SL307	CG307	1	non-CP-CRE	CTX-M-15	OXA-1	TEM-1	None	GyrA-83I	ParC-80I	Resistant	Not Reported	Resistant	Not Reported	Resistant	Not Reported	Resistant	Not Reported	Resistant	Resistant	Susceptible	Resistant	Not Reported	Resistant	Susceptible	Susceptible	Not Reported	Resistant	Resistant	Not Reported	Not Reported	Not Reported	Not Reported
MB10526	SAMN37999666	PRJNA648389	5577	2020-06-26	No	draft	CG307	ST307	37226	0_0_369_0_0_0_0_0_1_180	SL307	CG307	1	ESC-R	CTX-M-15	OXA-1	None	None	GyrA-83I	ParC-80I	Susceptible	Not Reported	Resistant	Not Reported	Resistant	Not Reported	Susceptible	Not Reported	Susceptible	Susceptible	Not Reported	Susceptible	Not Reported	Susceptible	Not Reported	Susceptible	Not Reported	Susceptible	Susceptible	Not Reported	Not Reported	Not Reported	Not Reported
MB10551	SAMN37999667	PRJNA648389	4872	2020-06-29	No	draft	CG307	ST307	37227	0_0_369_0_0_0_0_18_0_13	SL307	CG307	1	ESC-R	CTX-M-15	OXA-1	TEM-1	None	GyrA-83I	ParC-80I	Resistant	Resistant	Resistant	Intermediate	Resistant	Resistant	Resistant	Resistant	Resistant	Susceptible	Not Reported	Susceptible	Susceptible	Susceptible	Not Reported	Susceptible	Resistant	Resistant	Resistant	Resistant	Resistant	Not Reported	Not Reported
MB10614	SAMN37999668	PRJNA648389	5681	2020-07-07	No	draft	CG307	ST307	37228	0_0_369_0_0_0_148_0_0_0	SL307	CG307	1	non-CP-CRE	CTX-M-15	OXA-1	TEM-1	None	GyrA-83I	ParC-80I	Resistant	Not Reported	Resistant	Not Reported	Resistant	Not Reported	Resistant	Not Reported	Resistant	Resistant	Not Reported	Resistant	Susceptible	Susceptible	Not Reported	Susceptible	Not Reported	Intermediate	Resistant	Not Reported	Not Reported	Not Reported	Not Reported
MB10647	SAMN37999669	PRJNA648389	5457	2020-07-12	No	draft	Unassigned	ST2074	37229	0_0_609_0_2_0_0_0_0_0	SL10256	CG10619	2	ESC-R	CTX-M-14; CTX-M-15	OXA-1	TEM-1	None	None	None	Resistant	Resistant	Resistant	Resistant	Resistant	Resistant	Resistant	Resistant	Intermediate	Susceptible Dose Dependent	Not Reported	Susceptible	Susceptible	Susceptible	Not Reported	Susceptible	Resistant	Resistant	Intermediate	Susceptible	Resistant	Not Reported	Not Reported
MB10826	SAMN37999670	PRJNA648389	3520	2020-08-14	No	draft	CG307	ST307	37226	0_0_369_0_0_0_0_0_1_180	SL307	CG307	1	non-CP-CRE	CTX-M-15	OXA-1	None	None	GyrA-83I	ParC-80I	Resistant	Resistant	Resistant	Resistant	Resistant	Resistant	Resistant	Resistant	Resistant	Resistant	Susceptible	Not Reported	Resistant	Intermediate	Susceptible	Susceptible	Resistant	Resistant	Resistant	Resistant	Susceptible	Not Reported	Not Reported
MB10925	SAMN37999671	PRJNA648389	4211	2020-09-03	No	draft	CG29	ST29	37230;37269	0_0_137_6_0_0_0_13_1_0	SL29	CG10208	3	ESC-R	CTX-M-15	OXA-1	TEM-1	None	None	None	Resistant	Not Reported	Susceptible	Not Reported	Resistant	Not Reported	Resistant	Not Reported	Resistant	Resistant	Not Reported	Susceptible	Not Reported	Susceptible	Not Reported	Susceptible	Not Reported	Resistant	Resistant	Not Reported	Not Reported	Not Reported	Not Reported
MB10947	SAMN37999672	PRJNA648389	4621	2020-08-31	No	draft	Unassigned	ST403	37231	0_0_911_3_4_0_0_0_0_0	SL10850	CG12556	2	ESC-R	CTX-M-15	OXA-1	TEM-1	None	None	None	Resistant	Resistant	Resistant	Intermediate	Susceptible Dose Dependent	Resistant	Resistant	Resistant	Susceptible	Susceptible	Not Reported	Susceptible	Susceptible	Susceptible	Not Reported	Susceptible	Resistant	Intermediate	Intermediate	Susceptible	Resistant	Not Reported	Not Reported
MB11002	SAMN37999673	PRJNA648389	4211	2020-09-13	Yes	draft	CG29	ST29	37230;37269	0_0_137_6_0_0_0_13_1_0	SL29	CG10208	NA	ESC-R	CTX-M-15	OXA-1	TEM-1	None	None	None	Resistant	Not Reported	Susceptible	Not Reported	Resistant	Not Reported	Resistant	Not Reported	Resistant	Resistant	Not Reported	Susceptible	Not Reported	Susceptible	Not Reported	Susceptible	Not Reported	Resistant	Resistant	Not Reported	Not Reported	Not Reported	Not Reported
MB11070	SAMN37999674	PRJNA648389	5126	2020-09-27	No	draft	CG258	ST395	37232	0_0_106_1_0_0_0_15_0_0	SL395	CG10190	4	CPE	SHV-2be	OXA-1	TEM-1	OXA-232	GyrA-83I	ParC-80I	Resistant	Not Reported	Resistant	Not Reported	Resistant	Not Reported	Resistant	Not Reported	Resistant	Resistant	Susceptible	Resistant	Not Reported	Resistant	Resistant	Susceptible	Not Reported	Resistant	Resistant	Not Reported	Not Reported	Not Reported	Not Reported
MB11084	SAMN37999675	PRJNA648389	5727	2020-09-28	No	draft	CG392	ST147	37233	0_0_197_0_4_0_10_0_45_0	SL147	CG147	5	non-CP-CRE	CTX-M-15	None	None	None	GyrA-83I+87N	ParC-80I	Resistant	Not Reported	Resistant	Not Reported	Resistant	Not Reported	Resistant	Not Reported	Resistant	Resistant	Susceptible	Resistant	Not Reported	Resistant	Susceptible	Resistant	Not Reported	Resistant	Resistant	Not Reported	Not Reported	Not Reported	Not Reported
MB11149	SAMN37999676	PRJNA648389	6007	2020-10-10	No	draft	Unassigned	ST22	37234	0_0_23_1_14_1_0_0_0_0	SL22	CG22	2	ESC-R	CTX-M-15	OXA-1	None	None	None	None	Resistant	Not Reported	Resistant	Not Reported	Resistant	Not Reported	Resistant	Not Reported	Resistant	Resistant	Not Reported	Susceptible	Susceptible	Susceptible	Not Reported	Susceptible	Not Reported	Susceptible	Resistant	Not Reported	Not Reported	Not Reported	Not Reported
MB11283	SAMN37999677	PRJNA648389	6024	2020-11-07	No	draft	CG20	ST17	37235	0_0_22_12_82_0_0_0_0_0	SL17	CG1123	2	ESC-R	CTX-M-15	None	None	None	None	None	Resistant	Not Reported	Intermediate	Not Reported	Susceptible	Not Reported	Resistant	Not Reported	Not Reported	Resistant	Not Reported	Susceptible	Not Reported	Susceptible	Not Reported	Susceptible	Not Reported	Susceptible	Susceptible	Not Reported	Not Reported	Not Reported	Not Reported
MB11296	SAMN37999678	PRJNA648389	6054	2020-11-09	No	draft	CG307	ST307	37236	0_0_369_0_0_0_0_0_1_175	SL307	CG307	1	ESC-R	CTX-M-15	OXA-1	TEM-1	None	GyrA-83I	ParC-80I	Resistant	Not Reported	Resistant	Not Reported	Resistant	Not Reported	Resistant	Not Reported	Not Reported	Resistant	Not Reported	Susceptible	Not Reported	Susceptible	Not Reported	Susceptible	Not Reported	Resistant	Resistant	Not Reported	Not Reported	Not Reported	Not Reported
MB11309	SAMN37999679	PRJNA648389	5643	2020-11-17	No	draft	Unassigned	ST3248	37237	0_0_369_0_0_0_149_0_0_0	SL307	CG307	2	ESC-R	CTX-M-15	None	TEM-1	None	GyrA-83I	ParC-80I	Resistant	Resistant	Resistant	Intermediate	Resistant	Resistant	Resistant	Resistant	Resistant	Resistant	Not Reported	Susceptible	Susceptible	Susceptible	Not Reported	Susceptible	Susceptible	Susceptible	Resistant	Resistant	Resistant	Not Reported	Not Reported
MB11322	SAMN37999680	PRJNA648389	5450	2020-11-15	No	draft	CG15	ST15	37238	0_0_0_0_2_0_0_127_0_9	SL15	CG15	6	CPE	CTX-M-15	None	TEM-1	KPC-2	GyrA-83F+87A	ParC-80I	Resistant	Resistant	Resistant	Resistant	Resistant	Resistant	Resistant	Resistant	Resistant	Resistant	Susceptible	Not Reported	Resistant	Resistant	Susceptible	Susceptible	Not Reported	Resistant	Resistant	Resistant	Resistant	Not Reported	Not Reported
MB11332	SAMN37999681	PRJNA648389	6064	2020-11-23	No	draft	CG2947	ST870	NA	NA	NA	NA	7	ESC-R	CTX-M-15	OXA-1	TEM-1	None	None	None	Resistant	Not Reported	Resistant	Not Reported	Resistant	Not Reported	Resistant	Not Reported	Not Reported	Resistant	Susceptible	Susceptible	Not Reported	Susceptible	Not Reported	Susceptible	Not Reported	Resistant	Resistant	Not Reported	Not Reported	Not Reported	Not Reported
MB11372	SAMN37999682	PRJNA648389	6088	2020-11-29	No	draft	Unassigned	ST1427	37239	0_0_346_0_0_0_0_3_0_0	SL1427	CG1427	2	ESC-R	CTX-M-15	OXA-1	TEM-1	None	None	None	Resistant	Not Reported	Resistant	Not Reported	Resistant	Not Reported	Resistant	Not Reported	Not Reported	Resistant	Not Reported	Susceptible	Not Reported	Susceptible	Not Reported	Susceptible	Not Reported	Resistant	Resistant	Not Reported	Not Reported	Not Reported	Not Reported
MB11413	SAMN37999683	PRJNA648389	6007	2020-12-09	Yes	draft	Unassigned	ST4422	37240	0_0_927_0_0_1_0_0_0_0	SL10860	CG11546	NA	ESC-R	CTX-M-3	OXA-1	None	None	None	None	Resistant	Resistant	Resistant	Resistant	Resistant	Resistant	Resistant	Resistant	Resistant	Resistant	Not Reported	Susceptible	Susceptible	Susceptible	Not Reported	Susceptible	Susceptible	Susceptible	Resistant	Resistant	Susceptible	Not Reported	Not Reported
MB11499	SAMN37999684	PRJNA648389	2960	2020-12-28	No	draft	Unassigned	ST4422	37240	0_0_927_0_0_1_0_0_0_0	SL10860	CG11546	2	ESC-R	CTX-M-3	None	TEM-1	None	None	None	Resistant	Not Reported	Resistant	Not Reported	Resistant	Not Reported	Resistant	Not Reported	Not Reported	Resistant	Not Reported	Susceptible	Not Reported	Susceptible	Not Reported	Susceptible	Not Reported	Resistant	Intermediate	Not Reported	Not Reported	Not Reported	Not Reported
MB11629	SAMN37999685	PRJNA648389	2695	2021-01-15	No	draft	CG29	ST29	37241	0_0_137_6_0_0_0_0_7_0	SL29	CG10208	3	ESC-R	CTX-M-15	OXA-1	None	None	None	None	Resistant	Resistant	Resistant	Resistant	Resistant	Resistant	Resistant	Not Reported	Resistant	Intermediate	Not Reported	Susceptible	Susceptible	Susceptible	Not Reported	Susceptible	Resistant	Resistant	Resistant	Intermediate	Not Reported	Not Reported	Not Reported
MB11663	SAMN37999686	PRJNA648389	6070	2021-01-25	No	draft	CG392	ST147	37242	0_0_197_0_4_0_104_0_5_0	SL147	CG147	5	CPE	CTX-M-15	None	None	OXA-181	GyrA-83I	ParC-80I	Intermediate	Not Reported	Resistant	Not Reported	Resistant	Not Reported	Resistant	Not Reported	Not Reported	Resistant	Susceptible	Resistant	Not Reported	Resistant	Resistant	Susceptible	Not Reported	Intermediate	Resistant	Not Reported	Not Reported	Not Reported	Not Reported
MB11711	SAMN37999687	PRJNA648389	6075	2021-02-05	No	draft	Rare	ST395	37243	0_0_106_0_3_2_0_0_5_0	SL395	CG395	4	CPE	CTX-M-15	OXA-1	TEM-1	OXA-48	GyrA-83I	ParC-80I	Resistant	Not Reported	Resistant	Not Reported	Resistant	Not Reported	Resistant	Not Reported	Not Reported	Resistant	Susceptible	Resistant	Not Reported	Resistant	Resistant	Susceptible	Not Reported	Resistant	Resistant	Not Reported	Not Reported	Not Reported	Not Reported
MB11745	SAMN37999688	PRJNA648389	4872	2021-02-14	Yes	draft	CG307	ST307	37227	0_0_369_0_0_0_0_18_0_13	SL307	CG307	NA	non-CP-CRE	CTX-M-15	OXA-1	TEM-1	None	GyrA-83I	ParC-80I	Resistant	Not Reported	Resistant	Not Reported	Resistant	Not Reported	Resistant	Not Reported	Not Reported	Resistant	Susceptible	Resistant	Not Reported	Resistant	Susceptible	Susceptible	Not Reported	Resistant	Resistant	Not Reported	Not Reported	Not Reported	Not Reported
MB11767	SAMN37999689	PRJNA648389	5819	2021-02-20	No	draft	Unassigned	ST280	37244	0_0_230_0_4_1_4_0_0_0	SL280	CG280	2	ESC-R	CTX-M-15	OXA-1	TEM-1	None	None	None	Resistant	Not Reported	Not Reported	Not Reported	Susceptible	Not Reported	Resistant	Not Reported	Not Reported	Resistant	Not Reported	Susceptible	Not Reported	Not Reported	Not Reported	Susceptible	Not Reported	Susceptible	Susceptible	Not Reported	Not Reported	Not Reported	Not Reported
MB11826	SAMN37999690	PRJNA648389	6075	2021-03-07	Yes	draft	Unassigned	ST395	37243	0_0_106_0_3_2_0_0_5_0	SL395	CG395	NA	CPE	CTX-M-15	OXA-1	TEM-1	OXA-48	GyrA-83I	ParC-80I	Resistant	Not Reported	Resistant	Not Reported	Resistant	Not Reported	Resistant	Not Reported	Not Reported	Resistant	Susceptible	Resistant	Not Reported	Resistant	Intermediate	Susceptible	Not Reported	Resistant	Resistant	Not Reported	Not Reported	Not Reported	Not Reported
MB11827	SAMN37999691	PRJNA648389	4591	2021-03-06	No	draft	CG392	ST147	37245	0_0_197_0_4_0_117_0_0_0	SL147	CG147	5	ESC-R	CTX-M-15	OXA-1	TEM-1	None	GyrA-83I	ParC-80I	Resistant	Not Reported	Resistant	Not Reported	Resistant	Not Reported	Resistant	Not Reported	Not Reported	Resistant	Not Reported	Susceptible	Not Reported	Susceptible	Not Reported	Susceptible	Not Reported	Resistant	Resistant	Not Reported	Not Reported	Not Reported	Not Reported
MB11852	SAMN37999692	PRJNA648389	5827	2021-03-09	No	draft	CG2947	ST231	37246	0_0_88_0_0_0_0_11_8_0	SL231	CG231	7	CPE	None	None	TEM-1	OXA-232	GyrA-83I+87G	ParC-80I	Resistant	Not Reported	Resistant	Not Reported	Resistant	Not Reported	Resistant	Not Reported	Not Reported	Resistant	Susceptible	Resistant	Not Reported	Resistant	Resistant	Intermediate	Not Reported	Resistant	Resistant	Not Reported	Not Reported	Not Reported	Not Reported
MB12299	SAMN37999693	PRJNA648389	5561	2021-06-10	No	draft	CG20	ST16	37247	0_0_22_27_0_0_84_0_0_0	SL17	CG16	2	non-CP-CRE	CTX-M-15	OXA-1	TEM-1	None	GyrA-83F	ParC-84K	Resistant	Not Reported	Resistant	Not Reported	Resistant	Not Reported	Resistant	Not Reported	Not Reported	Resistant	Susceptible	Resistant	Not Reported	Resistant	Susceptible	Susceptible	Not Reported	Resistant	Resistant	Not Reported	Not Reported	Not Reported	Not Reported
MB12407	SAMN37999694	PRJNA648389	6340	2021-07-09	No	draft	CG258	ST258	37248	0_0_105_6_0_0_17_714_0_0	SL258	CG258	4	ESC-R	SHV-2be	None	None	None	GyrA-83I+87N	ParC-80I	Resistant	Not Reported	Resistant	Not Reported	Resistant	Not Reported	Resistant	Not Reported	Not Reported	Resistant	Not Reported	Susceptible	Not Reported	Susceptible	Not Reported	Resistant	Not Reported	Resistant	Resistant	Not Reported	Not Reported	Not Reported	Not Reported
MB12470	SAMN37999695	PRJNA648389	6358	2021-07-15	No	draft	CG258	ST11	37249	0_0_105_0_3_0_1_96_0_0	SL258	CG340	4	ESC-R	CTX-M-15	OXA-1	TEM-1	None	GyrA-83I	ParC-80I	Resistant	Resistant	Resistant	Resistant	Resistant	Resistant	Resistant	Not Reported	Resistant	Susceptible Dose Dependent	Not Reported	Susceptible	Susceptible	Susceptible	Not Reported	Susceptible	Intermediate	Resistant	Resistant	Resistant	Resistant	Not Reported	Not Reported
MB12592	SAMN37999696	PRJNA648389	6435	2021-08-11	No	draft	CG37	ST37	37250	0_0_109_32_37_0_0_0_1_0	SL37	CG10010	2	ESC-R	CTX-M-15	None	None	None	None	None	Resistant	Resistant	Resistant	Not Reported	Susceptible	Resistant	Resistant	Not Reported	Resistant	Resistant	Resistant	Susceptible	Susceptible	Susceptible	Not Reported	Susceptible	Susceptible	Susceptible	Resistant	Intermediate	Resistant	Not Reported	Not Reported
MB12689	SAMN37999697	PRJNA648389	6007	2021-08-23	Yes	draft	Unassigned	ST4422	37251	0_0_927_0_0_1_0_0_0_1	SL10860	CG11546	NA	non-CP-CRE	CTX-M-3	None	TEM-1	None	GyrA-87G		Resistant	Resistant	Resistant	Not Reported	Resistant	Resistant	Resistant	Not Reported	Resistant	Resistant	Susceptible	Resistant	Resistant	Resistant	Susceptible	Susceptible	Susceptible	Susceptible	Resistant	Resistant	Resistant	Not Reported	Not Reported
MB12848	SAMN37999698	PRJNA648389	6564	2021-09-21	No	draft	CG45	ST45	37252	0_0_158_8_6_0_0_2_3_0	SL45	CG45	2	ESC-R	CTX-M-15	OXA-1	TEM-1	None	None	None	Resistant	Resistant	Resistant	Not Reported	Susceptible	Resistant	Resistant	Not Reported	Intermediate	Susceptible	Not Reported	Susceptible	Susceptible	Intermediate	Susceptible	Susceptible	Susceptible	Susceptible	Intermediate	Intermediate	Resistant	Not Reported	Not Reported
MB12859	SAMN37999699	PRJNA648389	6572	2021-09-23	No	draft	CG392	ST273	37253	0_0_197_0_72_0_0_1_0_0	SL147	CG147	5	non-CP-CRE	CTX-M-15	OXA-1	TEM-1	None	GyrA-83I	ParC-80I	Resistant	Resistant	Resistant	Not Reported	Resistant	Resistant	Resistant	Not Reported	Resistant	Resistant	Not Reported	Resistant	Susceptible	Susceptible	Not Reported	Susceptible	Resistant	Resistant	Resistant	Resistant	Susceptible	Not Reported	Not Reported
MB12872	SAMN37999700	PRJNA648389	6553	2021-09-27	No	draft	CG29	ST29	37254	0_0_137_6_0_0_0_0_8_0	SL29	CG10208	3	ESC-R	CTX-M-15	OXA-1	TEM-1	None	None	None	Resistant	Resistant	Resistant	Not Reported	Resistant	Resistant	Resistant	Not Reported	Resistant	Resistant	Susceptible	Susceptible	Susceptible	Susceptible	Not Reported	Susceptible	Resistant	Resistant	Resistant	Resistant	Resistant	Not Reported	Not Reported
MB12892	SAMN37999701	PRJNA648389	3659	2021-10-02	No	draft	Unassigned	ST280	37255	0_0_230_0_4_1_0_12_0_0	SL280	CG280	2	ESC-R	CTX-M-15	OXA-1	TEM-1	None	None	None	Resistant	Resistant	Resistant	Not Reported	Susceptible Dose Dependent	Resistant	Resistant	Not Reported	Intermediate	Susceptible	Not Reported	Susceptible	Susceptible	Susceptible	Not Reported	Susceptible	Resistant	Resistant	Resistant	Intermediate	Resistant	Not Reported	Not Reported
MB12956	SAMN37999702	PRJNA648389	6625	2021-10-19	No	draft	CG307	ST307	37256	0_0_369_0_0_0_0_397_0_0	SL307	CG307	1	ESC-R	CTX-M-15	OXA-1	TEM-1	None	GyrA-83I	ParC-80I	Resistant	Resistant	Resistant	Not Reported	Susceptible Dose Dependent	Resistant	Resistant	Not Reported	Intermediate	Susceptible	Not Reported	Susceptible	Susceptible	Susceptible	Not Reported	Susceptible	Resistant	Resistant	Resistant	Resistant	Resistant	Not Reported	Not Reported
MB13122	SAMN37999703	PRJNA648389	6719	2021-11-18	No	draft	CG392	ST147	37257	0_0_197_0_17_0_9_1_0_0	SL147	CG147	5	ESC-R	CTX-M-15	OXA-1	TEM-1	None	GyrA-83Y+87A	ParC-80I	Resistant	Resistant	Resistant	Not Reported	Resistant	Resistant	Resistant	Not Reported	Resistant	Resistant	Not Reported	Susceptible	Susceptible	Susceptible	Not Reported	Susceptible	Susceptible	Resistant	Resistant	Resistant	Resistant	Not Reported	Not Reported
MB13222	SAMN37999704	PRJNA648389	6772	2021-11-27	No	draft	Unassigned	ST463	37258	0_0_1360_0_0_0_0_0_1_0	SL11628	CG13021	2	non-CP-CRE	Amplified SHV - 2b	None	None	None	GyrA-83Y	None	Resistant	Resistant	Resistant	Not Reported	Resistant	Resistant	Resistant	Not Reported	Resistant	Resistant	Susceptible	Resistant	Resistant	Intermediate	Susceptible	Susceptible	Susceptible	Resistant	Resistant	Resistant	Resistant	Not Reported	Not Reported
MB13318	SAMN37999705	PRJNA648389	6814	2021-12-18	No	draft	CG4	ST1087-1LV	37259	0_0_128_6_1_0_0_0_0_0	SL540	CG10880	2	ESC-R	SHV-2be	None	None	None	None	None	Intermediate	Resistant	Resistant	Not Reported	Susceptible	Susceptible	Resistant	Not Reported	Resistant	Susceptible	Not Reported	Susceptible	Susceptible	Susceptible	Not Reported	Susceptible	Intermediate	Intermediate	Resistant	Intermediate	Susceptible	Not Reported	Not Reported
MB13373	SAMN37999706	PRJNA648389	6598	2022-01-04	No	draft	CG392	ST273	37260	0_0_197_0_0_6_1_0_0_0	SL147	CG147	5	ESC-R	CTX-M-15	OXA-1	TEM-1	None	GyrA-83I	ParC-80I	Resistant	Resistant	Resistant	Not Reported	Resistant	Resistant	Resistant	Not Reported	Resistant	Susceptible	Not Reported	Susceptible	Susceptible	Susceptible	Resistant	Susceptible	Resistant	Resistant	Resistant	Resistant	Resistant	Not Reported	Not Reported
MB13374	SAMN37999707	PRJNA648389	6494	2022-01-03	No	draft	Unassigned	ST2217	37261	0_0_382_0_6_0_0_0_0_0	SL2217	CG2217	2	non-CP-CRE	CTX-M-15	OXA-1	TEM-1	None	GyrA-83F	None	Resistant	Resistant	Resistant	Not Reported	Resistant	Resistant	Resistant	Not Reported	Resistant	Resistant	Susceptible	Resistant	Resistant	Resistant	Susceptible	Intermediate	Resistant	Resistant	Resistant	Resistant	Resistant	Not Reported	Not Reported
MB13461	SAMN37999708	PRJNA648389	6885	2022-01-26	No	draft	CG2947	ST219	37262	0_0_80_8_0_0_15_0_0_0	SL107	CG219	7	ESC-R	CTX-M-15	None	None	None	None	None	Resistant	Resistant	Intermediate	Not Reported	Susceptible	Resistant	Resistant	Not Reported	Resistant	Resistant	Not Reported	Susceptible	Susceptible	Susceptible	Not Reported	Susceptible	Susceptible	Susceptible	Susceptible	Intermediate	Resistant	Not Reported	Not Reported
MB13488	SAMN37999709	PRJNA648389	6075	2021-04-02	Yes	draft	Unassigned	ST395	37243	0_0_106_0_3_2_0_0_5_0	SL395	CG395	NA	CPE	CTX-M-15	OXA-1	TEM-1	OXA-48	GyrA-83I	ParC-80I	Resistant	Not Reported	Resistant	Not Reported	Resistant	Not Reported	Resistant	Not Reported	Not Reported	Resistant	Susceptible	Resistant	Not Reported	Resistant	Intermediate	Susceptible	Not Reported	Resistant	Resistant	Not Reported	Not Reported	Not Reported	Not Reported
MB13495	SAMN37999710	PRJNA648389	6007	2021-07-18	Yes	draft	Unassigned	ST4422	37240	0_0_927_0_0_1_0_0_0_0	SL10860	CG11546	NA	non-CP-CRE	CTX-M-3	None	TEM-1	None	None	None	Resistant	Resistant	Resistant	Resistant	Resistant	Resistant	Resistant	Not Reported	Resistant	Resistant	Susceptible	Resistant	Intermediate	Resistant	Susceptible	Susceptible	Susceptible	Susceptible	Resistant	Resistant	Resistant	Not Reported	Not Reported
MB13539	SAMN37999711	PRJNA648389	6914	2022-02-01	No	draft	CG307	ST307	37263	0_0_369_0_0_0_0_0_251_0	SL307	CG307	1	ESC-R	CTX-M-15	None	TEM-1	None	GyrA-83I	ParC-80I	Resistant	Resistant	Resistant	Not Reported	Susceptible	Resistant	Resistant	Not Reported	Resistant	Susceptible	Not Reported	Susceptible	Susceptible	Susceptible	Not Reported	Susceptible	Susceptible	Susceptible	Resistant	Resistant	Resistant	Not Reported	Not Reported
MB13627	SAMN37999712	PRJNA648389	5709	2022-02-19	No	draft	CG307	ST307	37264	0_0_369_0_0_0_0_330_1_0	SL307	CG307	1	non-CP-CRE	CTX-M-15	OXA-1	None	None	GyrA-83I	ParC-80I	Resistant	Resistant	Resistant	Not Reported	Resistant	Resistant	Resistant	Not Reported	Resistant	Resistant	Susceptible	Not Reported	Intermediate	Resistant	Susceptible	Susceptible	Resistant	Resistant	Resistant	Resistant	Resistant	Not Reported	Not Reported
MB13660	SAMN37999713	PRJNA648389	6598	2022-02-24	Yes	draft	CG392	ST273	37265	0_0_197_0_0_6_1_0_1_0	SL147	CG147	NA	ESC-R	CTX-M-15	OXA-1	TEM-1	None	GyrA-83I	ParC-80I	Not Reported	Not Reported	Not Reported	Not Reported	Susceptible	Not Reported	Not Reported	Not Reported	Susceptible	Susceptible	Not Reported	Not Reported	Susceptible	Susceptible	Not Reported	Susceptible	Not Reported	Susceptible	Susceptible	Susceptible	Not Reported	Not Reported	Not Reported
MB13735	SAMN37999714	PRJNA648389	4211	2022-03-12	Yes	draft	CG29	ST29	37266	0_0_137_6_0_0_0_13_0_0	SL29	CG10208	NA	ESC-R	CTX-M-15	OXA-1	None	None	None	None	Resistant	Resistant	Resistant	Not Reported	Resistant	Resistant	Resistant	Not Reported	Resistant	Intermediate	Not Reported	Susceptible	Susceptible	Susceptible	Not Reported	Susceptible	Resistant	Resistant	Resistant	Resistant	Susceptible	Not Reported	Not Reported
MB13777	SAMN37999715	PRJNA648389	7039	2022-03-16	No	draft	Unassigned	ST557-1LV	37267	0_0_94_7_9_0_0_0_0_0	SL252	CG557	2	ESC-R	CTX-M-15	None	None	None	None	None	Resistant	Resistant	Resistant	Not Reported	Resistant	Resistant	Resistant	Not Reported	Resistant	Intermediate	Not Reported	Susceptible	Susceptible	Susceptible	Not Reported	Susceptible	Susceptible	Susceptible	Intermediate	Intermediate	Susceptible	Not Reported	Not Reported
MB13835	SAMN37999716	PRJNA648389	2695	2022-03-28	Yes	draft	CG29	ST29	37241	0_0_137_6_0_0_0_0_7_0	SL29	CG10208	NA	ESC-R	CTX-M-15	OXA-1	TEM-1	None	None	None	Resistant	Resistant	Resistant	Not Reported	Resistant	Resistant	Resistant	Not Reported	Resistant	Resistant	Not Reported	Susceptible	Susceptible	Susceptible	Not Reported	Susceptible	Resistant	Resistant	Resistant	Resistant	Resistant	Not Reported	Not Reported
MB13936	SAMN37999717	PRJNA648389	7106	2022-04-12	No	draft	CG307	ST307	22749	0_0_369_0_0_0_0_0_1_83	SL307	CG307	1	ESC-R	CTX-M-15	OXA-1	TEM-1	None	GyrA-83I	ParC-80I	Resistant	Not Reported	Resistant	Not Reported	Resistant	Not Reported	Resistant	Not Reported	Not Reported	Resistant	Not Reported	Susceptible	Not Reported	Not Reported	Not Reported	Susceptible	Not Reported	Resistant	Resistant	Not Reported	Not Reported	Not Reported	Not Reported
MB13979	SAMN37999718	PRJNA648389	7128	2022-04-22	No	draft	CG2947	ST231	20974;26735;29015	0_0_88_0_0_0_0_11_1_0	SL231	CG231	7	non-CP-CRE	Amplified SHV - 2b	None	None	None	GyrA-83I+87G	ParC-80I	Resistant	Not Reported	Resistant	Not Reported	Resistant	Not Reported	Resistant	Not Reported	Not Reported	Resistant	Susceptible	Resistant	Susceptible	Intermediate	Susceptible	Intermediate	Not Reported	Resistant	Resistant	Not Reported	Not Reported	Susceptible	Not Reported
MB14019	SAMN37999719	PRJNA648389	7148	2022-04-29	No	draft	Unassigned	ST40	37268	0_0_346_1_5_0_2_0_0_0	SL1427	CG10060	2	non-CP-CRE	CTX-M-15	OXA-1	TEM-1	None	None	None	Resistant	Not Reported	Resistant	Not Reported	Resistant	Not Reported	Resistant	Not Reported	Not Reported	Resistant	Susceptible	Resistant	Not Reported	Resistant	Susceptible	Susceptible	Not Reported	Intermediate	Resistant	Not Reported	Not Reported	Not Reported	Not Reported
MB14026	SAMN37999720	PRJNA648389	7106	2022-04-28	Yes	draft	CG307	ST307	22749	0_0_369_0_0_0_0_0_1_83	SL307	CG307	NA	non-CP-CRE	CTX-M-15	OXA-1	TEM-1	None	GyrA-83I	ParC-80I	Resistant	Not Reported	Resistant	Not Reported	Resistant	Not Reported	Resistant	Not Reported	Not Reported	Resistant	Susceptible	Resistant	Not Reported	Resistant	Susceptible	Susceptible	Not Reported	Resistant	Resistant	Not Reported	Not Reported	Not Reported	Not Reported
MB14113	SAMN37999721	PRJNA648389	4211	2022-05-14	Yes	draft	CG29	ST29	37269	0_0_137_6_0_0_0_13_1_0	SL29	CG10208	NA	ESC-R	CTX-M-15	OXA-1	None	None	None	None	Resistant	Not Reported	Resistant	Not Reported	Resistant	Not Reported	Resistant	Not Reported	Not Reported	Resistant	Susceptible	Susceptible	Not Reported	Susceptible	Susceptible	Susceptible	Not Reported	Intermediate	Resistant	Not Reported	Not Reported	Not Reported	Not Reported
MB14186	SAMN37999722	PRJNA648389	7106	2022-05-29	Yes	draft	CG307	ST307	22749	0_0_369_0_0_0_0_0_1_83	SL307	CG307	NA	ESC-R	CTX-M-15	OXA-1	TEM-1	None	GyrA-83I	ParC-80I	Resistant	Not Reported	Resistant	Not Reported	Resistant	Not Reported	Resistant	Not Reported	Not Reported	Resistant	Not Reported	Susceptible	Not Reported	Susceptible	Not Reported	Susceptible	Not Reported	Resistant	Resistant	Not Reported	Not Reported	Not Reported	Not Reported
MB14202	SAMN37999723	PRJNA648389	5070	2022-05-30	No	draft	CG307	ST307	37270	0_0_369_0_0_0_0_0_252_0	SL307	CG307	1	ESC-R	CTX-M-15	OXA-1	TEM-1	None	GyrA-83I	ParC-80I	Resistant	Not Reported	Resistant	Not Reported	Resistant	Not Reported	Resistant	Not Reported	Not Reported	Resistant	Not Reported	Susceptible	Not Reported	Susceptible	Not Reported	Susceptible	Not Reported	Resistant	Resistant	Not Reported	Not Reported	Not Reported	Not Reported
MB2047	SAMN37999724	PRJNA648389	2987	2016-03-30	No	draft	CG29	ST29	32392;37292	0_0_137_6_0_0_0_0_6_0	SL29	CG10208	3	ESC-R	CTX-M-15	OXA-1	TEM-1	None	None	None	Resistant	Resistant	Resistant	Not Reported	Resistant	Resistant	Resistant	Resistant	Resistant	Resistant	Not Reported	Susceptible	Susceptible	Susceptible	Not Reported	Susceptible	Resistant	Resistant	Resistant	Intermediate	Resistant	Intermediate	No Interpretation
MB2070	SAMN37999725	PRJNA648389	1334	2016-04-06	No	draft	CG307	ST307	37271	0_0_369_0_0_0_0_227_0_1	SL307	CG307	1	CPE	CTX-M-15	None	None	KPC-2	GyrA-83I+87N	ParC-80I	Resistant	Resistant	Resistant	Not Reported	Resistant	Resistant	Resistant	Resistant	Resistant	Resistant	Not Reported	Resistant	Resistant	Resistant	Not Reported	Susceptible	Susceptible	Susceptible	Resistant	Resistant	Susceptible	Susceptible	Not Reported
MB2086	SAMN37999726	PRJNA648389	2946	2016-04-12	No	draft	CG258	ST258	22855;22879;23111;23146;28540;34184	0_0_105_6_0_0_17_0_28_0	SL258	CG258	4	CPE	None	None	None	KPC-2	GyrA-83I+87N	ParC-80I	Resistant	Resistant	Resistant	Not Reported	Resistant	Resistant	Resistant	Resistant	Resistant	Intermediate	Not Reported	Not Reported	Resistant	Resistant	Not Reported	Susceptible	Resistant	Resistant	Resistant	Resistant	Resistant	Not Reported	Not Reported
MB2281	SAMN37999727	PRJNA648389	2996	2016-06-09	No	draft	Unassigned	ST1691	37272	0_0_13_84_0_0_0_0_0_0	SL34	Unassigned	2	ESC-R	SHV-2be	None	None	None	None	None	Susceptible	Resistant	Resistant	Not Reported	Susceptible Dose Dependent	Resistant	Resistant	Resistant	Resistant	Susceptible	Susceptible	Susceptible	Susceptible	Susceptible	Not Reported	Susceptible	Resistant	Resistant	Susceptible	Susceptible	Resistant	Susceptible	Not Reported
MB2623	SAMN37999728	PRJNA648389	1851	2016-09-05	No	draft	CG485	ST788	37273	0_0_227_17_0_0_0_0_0_0	SL1626	Unassigned	2	ESC-R	CTX-M-15	OXA-1	TEM-1	None	None	None	Resistant	Resistant	Resistant	Intermediate	Susceptible Dose Dependent	Resistant	Resistant	Resistant	Resistant	Susceptible Dose Dependent	Not Reported	Susceptible	Susceptible	Susceptible	Not Reported	Susceptible	Resistant	Resistant	Susceptible	Susceptible	Resistant	Not Reported	Not Reported
MB2756	SAMN37999729	PRJNA648389	527	2016-10-16	No	draft	Unassigned	ST280	22695	0_0_230_0_4_1_0_2_0_0	SL280	CG280	2	ESC-R	CTX-M-15	OXA-1	TEM-1	None	None	None	Resistant	Resistant	Resistant	Intermediate	Susceptible Dose Dependent	Resistant	Resistant	Resistant	Resistant	Susceptible	Not Reported	Susceptible	Susceptible	Susceptible	Not Reported	Susceptible	Resistant	Resistant	Susceptible	Susceptible	Resistant	Not Reported	Not Reported
MB2930	SAMN28173989	PRJNA836696	913	2016-11-25	No	complete	CG15	ST15	33201;37274	0_0_0_0_2_7_0_0_4_0	SL15	CG15	6	non-CP-CRE	SHV-2be	None	None	None	GyrA-83F+87A	ParC-80I	Resistant	Resistant	Resistant	Resistant	Resistant	Resistant	Resistant	Resistant	Resistant	Resistant	Susceptible	Resistant	Resistant	Intermediate	Not Reported	Susceptible	Resistant	Resistant	Resistant	Resistant	Resistant	Not Reported	No Interpretation
MB2966	SAMN28173983	PRJNA836696	197	2016-12-03	No	complete	Unassigned	ST280	22695	0_0_230_0_4_1_0_2_0_0	SL280	CG280	2	non-CP-CRE	CTX-M-15	OXA-1	TEM-1	None	None	None	Resistant	Resistant	Resistant	Resistant	Resistant	Resistant	Resistant	Resistant	Resistant	Resistant	Susceptible	Resistant	Resistant	Resistant	Not Reported	Susceptible	Resistant	Resistant	Resistant	Resistant	Resistant	Resistant	No Interpretation
MB2974	SAMN37999730	PRJNA648389	3061	2016-12-07	No	draft	CG70	ST70	37275	0_0_211_1_0_0_0_14_0_0	SL70	CG10234	2	ESC-R	CTX-M-15	OXA-1	TEM-1	None	None	None	Resistant	Resistant	Resistant	Intermediate	Susceptible Dose Dependent	Resistant	Resistant	Resistant	Resistant	Susceptible Dose Dependent	Not Reported	Susceptible	Susceptible	Susceptible	Not Reported	Susceptible	Resistant	Resistant	Intermediate	Susceptible	Resistant	Not Reported	Not Reported
MB2983	SAMN37999731	PRJNA648389	3	2016-12-05	No	draft	CG405	ST405	29959;29972;31926;34125	0_0_374_0_2_1_0_2_1_0	SL405	CG405	2	ESC-R	CTX-M-15	OXA-1	TEM-1	None	None	None	Resistant	Resistant	Resistant	Intermediate	Susceptible Dose Dependent	Resistant	Resistant	Resistant	Resistant	Susceptible	Not Reported	Susceptible	Susceptible	Susceptible	Not Reported	Susceptible	Resistant	Resistant	Intermediate	Susceptible	Resistant	Not Reported	Not Reported
MB2990A	SAMN37999732	PRJNA648389	3448	2016-12-06	No	draft	CG258	ST11	37276	0_0_105_2_0_0_2_1_22_0	SL258	CG11	4	CPE	CTX-M-65	OXA-1	TEM-1	KPC-2	GyrA-83I+87G	ParC-80I	Resistant	Resistant	Resistant	Resistant	Resistant	Resistant	Resistant	Resistant	Resistant	Resistant	Resistant	Resistant	Resistant	Resistant	Not Reported	Resistant	Resistant	Resistant	Resistant	Resistant	Resistant	Susceptible	No Interpretation
MB3028	SAMN28174000	PRJNA836696	2289	2016-12-18	No	complete	CG20	ST17	37277	0_0_22_25_1_1_0_0_0_0	SL17	CG10018	2	non-CP-CRE	CTX-M-15	None	None	None	None	None	Resistant	Resistant	Resistant	Resistant	Resistant	Resistant	Resistant	Resistant	Resistant	Resistant	Susceptible	Resistant	Resistant	Intermediate	Not Reported	Susceptible	Resistant	Intermediate	Resistant	Resistant	Resistant	Resistant	No Interpretation
MB3029	SAMN37999733	PRJNA648389	3460	2016-12-21	No	draft	CG15	ST15	1729;8892;10100;10102;11137	0_0_0_0_2_0_0_15_0_0	SL15	CG15	6	ESC-R	CTX-M-15	OXA-1	TEM-1	None	GyrA-83F+87A	ParC-80I	Resistant	Resistant	Resistant	Intermediate	Susceptible Dose Dependent	Resistant	Resistant	Resistant	Resistant	Resistant	Not Reported	Susceptible	Susceptible	Susceptible	Not Reported	Susceptible	Resistant	Resistant	Resistant	Resistant	Resistant	Not Reported	Not Reported
MB3190	SAMN37999734	PRJNA648389	3428	2017-01-17	No	draft	Unassigned	ST412	37278	0_0_57_1_0_0_0_1_3_0	SL412	CG10014	2	ESC-R	CTX-M-15	None	None	None	None	None	Resistant	Resistant	Resistant	Intermediate	Resistant	Resistant	Resistant	Resistant	Resistant	Resistant	Resistant	Susceptible	Susceptible	Susceptible	Not Reported	Susceptible	Susceptible	Susceptible	Susceptible	Susceptible	Resistant	Not Reported	Not Reported
MB3267	SAMN37999735	PRJNA648389	2279	2017-02-04	No	draft	CG307	ST307	33281;37279	0_0_369_0_0_0_0_0_153_0	SL307	CG307	1	ESC-R	CTX-M-15	OXA-1	TEM-1	None	GyrA-83I	ParC-80I	Resistant	Resistant	Resistant	Intermediate	Resistant	Resistant	Resistant	Resistant	Resistant	Susceptible	Not Reported	Susceptible	Susceptible	Susceptible	Not Reported	Susceptible	Resistant	Resistant	Resistant	Resistant	Resistant	Not Reported	Not Reported
MB3382	SAMN37999736	PRJNA648389	2363	2017-03-02	No	draft	CG551	ST551	37280	0_0_406_0_0_0_4_1_0_0	SL551	CG551	2	ESC-R	CTX-M-15	OXA-1	TEM-1	None	None	None	Resistant	Resistant	Resistant	Intermediate	Susceptible Dose Dependent	Resistant	Resistant	Resistant	Resistant	Susceptible	Not Reported	Susceptible	Susceptible	Susceptible	Not Reported	Susceptible	Resistant	Resistant	Resistant	Susceptible	Resistant	Not Reported	Not Reported
MB3435	SAMN28173997	PRJNA836696	2257	2017-03-17	No	complete	CG307	ST307	33401	0_0_369_0_0_0_0_0_1_86	SL307	CG307	1	non-CP-CRE	CTX-M-15	OXA-1	TEM-1	None	GyrA-83I	ParC-80I	Resistant	Resistant	Resistant	Resistant	Resistant	Resistant	Resistant	Resistant	Resistant	Resistant	Susceptible	Resistant	Susceptible	Intermediate	Not Reported	Susceptible	Resistant	Resistant	Resistant	Resistant	Resistant	Not Reported	Not Reported
MB3529	SAMN37999737	PRJNA648389	3798	2017-04-10	No	draft	CG29	ST29	37281	0_0_137_1_3_0_3_1_0_0	SL29	CG29	3	ESC-R	Amplified SHV-2b	None	None	None	None	None	Susceptible	Resistant	Resistant	Resistant	Resistant	Susceptible	Susceptible	Susceptible	Resistant	Susceptible	Not Reported	Susceptible	Susceptible	Susceptible	Not Reported	Susceptible	Susceptible	Susceptible	Susceptible	Susceptible	Susceptible	Not Reported	Not Reported
MB3689	SAMN37999738	PRJNA648389	2797	2017-05-17	No	draft	CG15	ST15	37282	0_0_0_0_2_0_0_127_0_0	SL15	CG15	6	ESC-R	CTX-M-15	None	TEM-1	None	GyrA-83F+87A	ParC-80I	Resistant	Resistant	Resistant	Resistant	Resistant	Resistant	Resistant	Resistant	Resistant	Resistant	Not Reported	Susceptible	Susceptible	Susceptible	Not Reported	Susceptible	Resistant	Resistant	Resistant	Resistant	Resistant	Not Reported	Not Reported
MB3713	SAMN28174003	PRJNA836696	2769	2017-05-22	No	complete	Unassigned	ST3576	37283	0_0_54_3_0_0_0_1_0_0	SL628	CG3576	2	non-CP-CRE	CTX-M-15	OXA-1	TEM-1	None	GyrA-87G	None	Resistant	Resistant	Resistant	Resistant	Resistant	Resistant	Resistant	Resistant	Resistant	Resistant	Susceptible	Resistant	Intermediate	Resistant	Not Reported	Susceptible	Resistant	Resistant	Resistant	Resistant	Resistant	Not Reported	Susceptible
MB3716	SAMN37999739	PRJNA648389	3544	2017-05-17	No	draft	CG307	ST307	37284	0_0_369_0_0_0_0_333_0_1	SL307	CG307	1	ESC-R	CTX-M-15	OXA-1	TEM-1	None	GyrA-83I	ParC-80I	Resistant	Resistant	Resistant	Intermediate	Susceptible Dose Dependent	Resistant	Resistant	Resistant	Resistant	Susceptible	Not Reported	Susceptible	Susceptible	Susceptible	Not Reported	Susceptible	Resistant	Resistant	Resistant	Resistant	Resistant	Susceptible	Not Reported
MB3880	SAMN37999740	PRJNA648389	3160	2017-07-01	No	draft	Unassigned	ST3688	37285	0_0_64_1_0_0_0_0_0_0	SL3688	CG3688	2	ESC-R	CTX-M-15	OXA-1	TEM-1	None	None	None	Resistant	Resistant	Resistant	Resistant	Resistant	Resistant	Resistant	Resistant	Resistant	Resistant	Not Reported	Susceptible	Susceptible	Susceptible	Not Reported	Susceptible	Susceptible	Intermediate	Resistant	Resistant	Resistant	Not Reported	Not Reported
MB3935	SAMN28173993	PRJNA836696	1372	2017-07-06	No	complete	CG307	ST307	37286	0_0_369_0_0_0_0_161_1_0	SL307	CG307	1	non-CP-CRE	CTX-M-15	None	TEM-1	None	GyrA-83I+87N	ParC-80I	Not Reported	Not Reported	Not Reported	Resistant	Resistant	Not Reported	Not Reported	Not Reported	Not Reported	Resistant	Susceptible	Resistant	Intermediate	Intermediate	Not Reported	Susceptible	Not Reported	Resistant	Resistant	Not Reported	Resistant	Not Reported	Resistant
MB3974	SAMN37999741	PRJNA648389	711	2017-07-20	No	draft	Unassigned	ST1426	37287	0_0_459_0_4_1_0_0_0_0	SL10076	CG10350	2	ESC-R	CTX-M-15	OXA-1	TEM-1	None	None	None	Resistant	Resistant	Resistant	Intermediate	Susceptible Dose Dependent	Resistant	Resistant	Resistant	Resistant	Resistant	Not Reported	Susceptible	Susceptible	Susceptible	Not Reported	Susceptible	Resistant	Intermediate	Susceptible	Susceptible	Resistant	Not Reported	Not Reported
MB4138	SAMN37999742	PRJNA648389	3274	2017-08-14	No	draft	CG307	ST307	22749	0_0_369_0_0_0_0_0_1_83	SL307	CG307	1	ESC-R	CTX-M-15	OXA-1	TEM-1	None	GyrA-83I	ParC-80I	Resistant	Resistant	Resistant	Resistant	Resistant	Resistant	Resistant	Resistant	Resistant	Resistant	Susceptible	Susceptible	Susceptible	Susceptible	Not Reported	Susceptible	Resistant	Resistant	Resistant	Resistant	Resistant	Not Reported	Not Reported
MB4183A	SAMN37999743	PRJNA648389	4061	2017-08-31	No	draft	CG307	ST307	22749	0_0_369_0_0_0_0_0_1_83	SL307	CG307	1	ESC-R	CTX-M-15	OXA-1	TEM-1	None	GyrA-83I	ParC-80I	Resistant	Resistant	Resistant	Intermediate	Resistant	Resistant	Resistant	Resistant	Resistant	Susceptible Dose Dependent	Not Reported	Susceptible	Susceptible	Susceptible	Not Reported	Susceptible	Resistant	Resistant	Resistant	Resistant	Resistant	Not Reported	Not Reported
MB4187	SAMN37999744	PRJNA648389	912	2017-09-03	No	draft	CG307	ST307	37288	0_0_369_0_0_0_0_0_1_177	SL307	CG307	1	ESC-R	CTX-M-15	OXA-1	TEM-1	None	GyrA-83I	ParC-80I	Not Reported	Not Reported	Not Reported	Resistant	Not Reported	Not Reported	Not Reported	Not Reported	Not Reported	Resistant	Not Reported	Susceptible	Susceptible	Not Reported	Not Reported	Susceptible	Not Reported	Resistant	Resistant	Not Reported	Resistant	Not Reported	Not Reported
MB4227	SAMN37999745	PRJNA648389	3831	2017-09-01	No	draft	CG45	ST45	37289	0_0_158_8_0_0_1_41_0_0	SL45	CG45	2	ESC-R	CTX-M-15	OXA-1	TEM-1	None	None	None	Resistant	Resistant	Resistant	Intermediate	Resistant	Resistant	Resistant	Resistant	Resistant	Intermediate	Susceptible	Susceptible	Susceptible	Not Reported	Not Reported	Susceptible	Resistant	Resistant	Resistant	Resistant	Resistant	Not Reported	Not Reported
MB4373	SAMN37999746	PRJNA648389	3561	2017-09-27	No	draft	CG307	ST307	22749	0_0_369_0_0_0_0_0_1_83	SL307	CG307	1	ESC-R	CTX-M-15	OXA-1	TEM-1	None	GyrA-83I	ParC-80I	Resistant	Resistant	Resistant	Intermediate	Resistant	Resistant	Resistant	Resistant	Resistant	Resistant	Not Reported	Susceptible	Susceptible	Susceptible	Not Reported	Susceptible	Resistant	Resistant	Resistant	Resistant	Resistant	Not Reported	Not Reported
MB4459	SAMN37999747	PRJNA648389	2477	2017-10-12	No	draft	CG2947	ST219	212;8197;8206	0_0_80_8_0_0_0_0_0_0	SL107	CG219	7	ESC-R	CTX-M-15	None	None	None	None	None	Resistant	Resistant	Intermediate	Susceptible	Susceptible	Resistant	Resistant	Resistant	Resistant	Susceptible	Not Reported	Susceptible	Susceptible	Susceptible	Not Reported	Susceptible	Susceptible	Susceptible	Susceptible	Susceptible	Resistant	Not Reported	Not Reported
MB4532	SAMN37999748	PRJNA648389	3413	2017-10-24	No	draft	CG37	ST37	37290	0_0_109_1_68_0_0_1_0_0	SL37	CG37	2	ESC-R	CTX-M-15	OXA-1	TEM-1	None	None	None	Resistant	Resistant	Resistant	Resistant	Susceptible Dose Dependent	Resistant	Resistant	Resistant	Resistant	Susceptible Dose Dependent	Not Reported	Susceptible	Susceptible	Susceptible	Not Reported	Susceptible	Resistant	Intermediate	Intermediate	Susceptible	Susceptible6	Not Reported	Not Reported
MB4640	SAMN37999749	PRJNA648389	4053	2017-11-11	No	draft	CG2947	ST219	212;8197;8206	0_0_80_8_0_0_0_0_0_0	SL107	CG219	7	ESC-R	CTX-M-15	None	None	None	None	None	Resistant	Resistant	Intermediate	Susceptible	Susceptible	Resistant	Resistant	Resistant	Resistant	Resistant	Not Reported	Susceptible	Susceptible	Susceptible	Not Reported	Susceptible	Susceptible	Susceptible	Susceptible	Susceptible	Resistant	Not Reported	Not Reported
MB4645	SAMN37999750	PRJNA648389	3845	2017-11-14	No	draft	CG105	ST152	37291	0_0_220_1_2_0_0_1_2_0	SL152	CG10275	2	ESC-R	CTX-M-15	OXA-1	TEM-1	None	None	None	Resistant	Resistant	Resistant	Resistant	Resistant	Resistant	Resistant	Resistant	Resistant	Resistant	Not Reported	Susceptible	Susceptible	Susceptible	Not Reported	Susceptible	Resistant	Resistant	Resistant	Resistant	Resistant	Not Reported	Not Reported
MB4721	SAMN37999751	PRJNA648389	3488	2017-11-15	No	draft	CG29	ST29	37292	0_0_137_6_0_0_0_0_6_0	SL29	CG10208	3	ESC-R	CTX-M-15	OXA-1	None	None	None	None	Resistant	Resistant	Resistant	Resistant	Resistant	Resistant	Resistant	Resistant	Resistant	Resistant	Not Reported	Susceptible	Susceptible	Susceptible	Not Reported	Susceptible	Resistant	Resistant	Resistant	Intermediate	Resistant	Not Reported	Not Reported
MB4741	SAMN37999752	PRJNA648389	91	2017-11-29	No	draft	CG551	ST551	37293	0_0_406_0_17_0_0_0_0_0	SL551	CG551	2	ESC-R	CTX-M-15	OXA-1	TEM-1	None	None	None	Resistant	Resistant	Resistant	Intermediate	Susceptible Dose Dependent	Resistant	Resistant	Resistant	Resistant	Susceptible	Not Reported	Susceptible	Susceptible	Susceptible	Not Reported	Susceptible	Resistant	Resistant	Susceptible	Susceptible	Resistant	Not Reported	Not Reported
MB4773	SAMN28174011	PRJNA836696	2946	2017-12-04	Yes	complete	CG307	ST307	9609;37294	0_0_369_0_0_0_0_0_87_0	SL307	CG307	NA	non-CP-CRE	CTX-M-15	OXA-1	TEM-1	None	GyrA-83I	ParC-80I	Resistant	Resistant	Resistant	Resistant	Resistant	Resistant	Resistant	Resistant	Resistant	Resistant	Susceptible	Resistant	Intermediate	Resistant	Not Reported	Intermediate	Susceptible	Resistant	Resistant	Resistant	Resistant	Not Reported	Susceptible
MB4866	SAMN37999753	PRJNA648389	3488	2017-12-28	Yes	draft	CG29	ST29	37292	0_0_137_6_0_0_0_0_6_0	SL29	CG10208	NA	ESC-R	CTX-M-15	OXA-1	TEM-1	None	None	None	Resistant	Resistant	Resistant	Resistant	Resistant	Resistant	Resistant	Resistant	Resistant	Resistant	Not Reported	Susceptible	Susceptible	Susceptible	Not Reported	Susceptible	Resistant	Resistant	Resistant	Intermediate	Resistant	Not Reported	Not Reported
MB4957	SAMN37999754	PRJNA648389	4298	2018-01-09	No	draft	Unassigned	ST471	2151;37295	0_0_180_0_0_0_0_0_0_0	SL471	CG471	2	non-CP-CRE	CTX-M-15	OXA-1	TEM-1	None	None	None	Resistant	Resistant	Resistant	Intermediate	Resistant	Resistant	Resistant	Resistant	Resistant	Susceptible Dose Dependent	Susceptible	Susceptible	Susceptible	Resistant	Not Reported	Susceptible	Resistant	Intermediate	Resistant	Not Reported	Resistant	Not Reported	Not Reported
MB5436	SAMN37999755	PRJNA648389	711	2018-04-13	Yes	draft	Unassigned	ST1426	37296	0_0_459_0_4_2_0_0_0_0	SL10076	CG10350	NA	ESC-R	CTX-M-15	OXA-1	TEM-1	None	None	None	Resistant	Resistant	Resistant	Intermediate	Susceptible	Resistant	Resistant	Resistant	Resistant	Susceptible	Not Reported	Susceptible	Susceptible	Susceptible	Not Reported	Susceptible	Susceptible	Resistant	Intermediate	Susceptible	Resistant	Not Reported	Not Reported
MB5638	SAMN37999756	PRJNA648389	4386	2018-05-21	No	draft	CG29	ST29	37297	0_0_137_6_0_0_0_0_9_0	SL29	CG10208	3	ESC-R	CTX-M-15	OXA-1	TEM-1	None	None	None	Resistant	Resistant	Resistant	Resistant	Resistant	Resistant	Resistant	Resistant	Resistant	Resistant	Not Reported	Susceptible	Susceptible	Susceptible	Not Reported	Susceptible	Resistant	Resistant	Resistant	Intermediate	Resistant	Not Reported	Not Reported
MB5730	SAMN28173992	PRJNA836696	1159	2018-06-12	No	complete	CG307	ST307	37298	0_0_369_0_0_0_0_176_0_1	SL307	CG307	1	non-CP-CRE	CTX-M-15	None	TEM-1	None	GyrA-83I+87N	ParC-80I	Resistant	Not Reported	Resistant	Not Reported	Resistant	Not Reported	Resistant	Not Reported	Resistant	Resistant	Susceptible	Resistant	Not Reported	Susceptible	Not Reported	Susceptible	Susceptible	Susceptible	Resistant	Not Reported	Not Reported	Susceptible	Susceptible
MB5897	SAMN28189343	PRJNA836696	1159	2018-07-07	Yes	draft	CG307	ST307	37298	0_0_369_0_0_0_0_176_0_1	SL307	CG307	NA	CPE	CTX-M-15	OXA-1	TEM-1	KPC-2	GyrA-83I+87N	ParC-80I	Resistant	Resistant	Resistant	Resistant	Resistant	Resistant	Resistant	Resistant	Resistant	Resistant	Susceptible	Resistant	Resistant	Resistant	Not Reported	Susceptible	Susceptible	Susceptible	Resistant	Resistant	Resistant	Susceptible	Susceptible
MB5947	SAMN37999757	PRJNA648389	4721	2018-07-15	No	draft	CG2947	ST4295	37299	0_0_87_10_2_0_0_0_0_0	SL383	CG11517	7	ESC-R	Amplified SHV-2b	None	None	None	None	None	Susceptible	Not Reported	Resistant	Not Reported	Resistant	Not Reported	Susceptible	Not Reported	Susceptible	Susceptible	Not Reported	Susceptible	Not Reported	Susceptible	Not Reported	Susceptible	Susceptible	Susceptible	Susceptible	Not Reported	Not Reported	Not Reported	Not Reported
MB5981	SAMN37999758	PRJNA648389	4542	2018-07-24	No	draft	Unassigned	ST3688	37300	0_0_64_1_0_0_0_1_0_0	SL3688	CG3688	2	ESC-R	CTX-M-15	OXA-1	TEM-1	None	None	None	Resistant	Not Reported	Resistant	Not Reported	Susceptible	Not Reported	Resistant	Not Reported	Resistant	Resistant	Not Reported	Susceptible	Not Reported	Susceptible	Not Reported	Susceptible	Susceptible	Intermediate	Intermediate	Not Reported	Not Reported	Not Reported	Not Reported
MB6013	SAMN28174025	PRJNA836696	3221	2018-08-01	No	complete	CG307	ST307	37301	0_0_369_0_0_0_0_399_0_0	SL307	CG307	1	non-CP-CRE	CTX-M-15	OXA-1	TEM-1	None	GyrA-83I	ParC-80I	Resistant	Not Reported	Resistant	Not Reported	Resistant	Not Reported	Resistant	Not Reported	Resistant	Resistant	Susceptible	Not Reported	Not Reported	Resistant	Susceptible	Susceptible	Resistant	Resistant	Resistant	Not Reported	Not Reported	Susceptible	Susceptible
MB6224	SAMN28173984	PRJNA836696	433	2018-08-19	No	draft	CG2947	ST870	37302	0_0_89_0_12_0_0_2_1_0	SL870	CG870	7	ESC-R	CTX-M-15	None	TEM-1	None	None	None	Resistant	Resistant	Resistant	Susceptible	Susceptible	Resistant	Resistant	Not Reported	Resistant	Susceptible	Not Reported	Susceptible	Susceptible	Susceptible	Not Reported	Susceptible	Susceptible	Susceptible	Susceptible	Susceptible	Resistant	Not Reported	Not Reported
MB6278	SAMN37999759	PRJNA648389	2975	2018-08-30	No	draft	CG307	ST307	22749	0_0_369_0_0_0_0_0_1_83	SL307	CG307	1	ESC-R	CTX-M-15	OXA-1	None	None	GyrA-83I	ParC-80I	Resistant	Resistant	Resistant	Resistant	Resistant	Resistant	Resistant	Not Reported	Resistant	Resistant	Not Reported	Susceptible	Susceptible	Susceptible	Not Reported	Susceptible	Susceptible	Intermediate	Resistant	Resistant	Susceptible	Not Reported	Not Reported
MB6333	SAMN28174035	PRJNA836696	3571	2018-08-08	No	draft	Unassigned	ST3293	37303	0_0_69_4_1_0_0_0_0_0	SL846	CG11803	2	ESC-R	CTX-M-15	OXA-1	TEM-1	None	None	None	Resistant	Not Reported	Resistant	Not Reported	Resistant	Resistant	Resistant	Not Reported	Resistant	Resistant	Not Reported	Susceptible	Not Reported	Susceptible	Not Reported	Susceptible	Resistant	Resistant	Resistant	Not Reported	Not Reported	Not Reported	Susceptible
MB6483	SAMN28173985	PRJNA836696	433	2018-09-26	Yes	complete	CG2947	ST870	37302	0_0_89_0_12_0_0_2_1_0	SL870	CG870	NA	non-CP-CRE	CTX-M-15	None	TEM-1	None	None	None	Resistant	Resistant	Resistant	Resistant	Resistant	Resistant	Resistant	Not Reported	Resistant	Resistant	Susceptible	Resistant	Intermediate	Resistant	Not Reported	Susceptible	Susceptible	Susceptible	Resistant	Resistant	Resistant	Susceptible	Not Reported
MB6603	SAMN37999760	PRJNA648389	4639	2018-09-14	No	draft	CG307	ST307	37304	0_0_369_0_0_0_0_0_250_0	SL307	CG307	1	ESC-R	CTX-M-15	OXA-1	TEM-1	None	GyrA-83I	ParC-80I	Resistant	Not Reported	Resistant	Not Reported	Resistant	Not Reported	Resistant	Not Reported	Resistant	Resistant	Susceptible	Susceptible	Not Reported	Susceptible	Not Reported	Susceptible	Susceptible	Intermediate	Resistant	Not Reported	Not Reported	Not Reported	Not Reported
MB6625	SAMN37999761	PRJNA648389	2387	2018-10-03	No	draft	CG277	ST277-1LV	37305	0_0_193_1_10_0_0_0_0_0	SL277	CG277	2	ESC-R	CTX-M-15	OXA-1	TEM-1	None	None	None	Resistant	Resistant	Resistant	Resistant	Susceptible Dose Dependent	Resistant	Resistant	Not Reported	Resistant	Susceptible	Not Reported	Susceptible	Susceptible	Susceptible	Not Reported	Susceptible	Resistant	Resistant	Intermediate	Susceptible	Resistant	Not Reported	Not Reported
MB6728	SAMN37999762	PRJNA648389	2312	2018-09-28	No	draft	CG307	ST307	22749	0_0_369_0_0_0_0_0_1_83	SL307	CG307	1	ESC-R	CTX-M-15	OXA-1	TEM-1	None	GyrA-83I	ParC-80I	Resistant	Not Reported	Resistant	Not Reported	Resistant	Not Reported	Resistant	Not Reported	Resistant	Resistant	Not Reported	Susceptible	Not Reported	Susceptible	Not Reported	Susceptible	Resistant	Resistant	Resistant	Not Reported	Not Reported	Not Reported	Not Reported
MB6795	SAMN28174036	PRJNA836696	3571	2018-10-10	Yes	complete	Unassigned	ST3293	37306	0_0_69_4_1_0_0_1_0_0	SL846	CG11803	NA	non-CP-CRE	CTX-M-15	OXA-1	TEM-1	None	None	None	Resistant	Not Reported	Resistant	Not Reported	Resistant	Not Reported	Resistant	Not Reported	Resistant	Resistant	Susceptible	Resistant	Susceptible	Resistant	Not Reported	Susceptible	Not Reported	Resistant	Resistant	Resistant	Not Reported	Resistant	Not Reported
MB6810	SAMN37999763	PRJNA648389	4818	2018-10-06	No	draft	CG307	ST307	37307	0_0_369_0_0_0_0_396_0_0	SL307	CG307	1	ESC-R	CTX-M-15	OXA-1	TEM-1	None	GyrA-83I	ParC-80I	Resistant	Resistant	Resistant	Intermediate	Resistant	Resistant	Resistant	Not Reported	Resistant	Susceptible	Not Reported	Susceptible	Susceptible	Susceptible	Not Reported	Susceptible	Resistant	Resistant	Resistant	Resistant	Resistant	Not Reported	Not Reported
MB6816	SAMN37999764	PRJNA648389	4850	2018-10-15	No	draft	CG485	ST788	37308	0_0_227_17_0_0_0_1_0_0	SL1626	Unassigned	2	ESC-R	CTX-M-15	OXA-1	TEM-1	None	None	None	Resistant	Not Reported	Not Reported	Not Reported	Susceptible	Not Reported	Not Reported	Not Reported	Resistant	Resistant	Not Reported	Susceptible	Not Reported	Susceptible	Not Reported	Susceptible	Resistant	Resistant	Resistant	Not Reported	Not Reported	Not Reported	Not Reported
MB6846	SAMN37999765	PRJNA648389	3007	2018-10-19	No	draft	CG307	ST307	37309	0_0_369_0_0_0_150_0_0_0	SL307	CG307	1	ESC-R	CTX-M-15	None	TEM-1	None	GyrA-83I	ParC-80I	Resistant	Not Reported	Resistant	Not Reported	Susceptible	Not Reported	Resistant	Not Reported	Resistant	Resistant	Not Reported	Susceptible	Not Reported	Susceptible	Not Reported	Susceptible	Susceptible	Susceptible	Resistant	Not Reported	Not Reported	Not Reported	Not Reported
MB6902	SAMN37999766	PRJNA648389	4612	2018-10-22	No	draft	CG307	ST307	37309	0_0_369_0_0_0_150_0_0_0	SL307	CG307	1	ESC-R	CTX-M-15	None	TEM-1	None	GyrA-83I	ParC-80I	Resistant	Resistant	Resistant	Susceptible	Susceptible Dose Dependent	Resistant	Resistant	Not Reported	Resistant	Susceptible	Not Reported	Susceptible	Susceptible	Susceptible	Not Reported	Susceptible	Susceptible	Susceptible	Resistant	Resistant	Resistant	Not Reported	Not Reported
MB6992	SAMN37999767	PRJNA648389	4566	2018-11-08	No	draft	Unassigned	ST4885	37310	0_0_57_4_0_0_0_0_0_0	SL412	Unassigned	2	ESC-R	CTX-M-15	OXA-1	TEM-1	None	None	None	Resistant	Not Reported	Resistant	Not Reported	Susceptible	Not Reported	Resistant	Not Reported	Resistant	Resistant	Not Reported	Susceptible	Not Reported	Susceptible	Not Reported	Susceptible	Resistant	Resistant	Intermediate	Not Reported	Not Reported	Not Reported	Not Reported
MB7115	SAMN37999768	PRJNA648389	4012	2018-11-18	No	draft	CG15	ST15	37311	0_0_0_0_2_11_0_2_0_0	SL15	CG15	6	ESC-R	SHV-2be	None	TEM-1	None	GyrA-83F+87A	ParC-80I	Susceptible	Not Reported	Resistant	Not Reported	Susceptible	Not Reported	Susceptible	Not Reported	Intermediate	Susceptible	Not Reported	Susceptible	Not Reported	Susceptible	Not Reported	Susceptible	Resistant	Susceptible	Resistant	Not Reported	Not Reported	Not Reported	Not Reported
MB7231	SAMN28174060	PRJNA836696	4386	2018-12-04	Yes	complete	CG29	ST29	37297;37312	0_0_137_6_0_0_0_0_9_0	SL29	CG10208	NA	CPE	CTX-M-15	OXA-1	TEM-1	KPC-2	None	None	Resistant	Not Reported	Resistant	Not Reported	Resistant	Not Reported	Resistant	Not Reported	Resistant	Resistant	Susceptible	Resistant	Not Reported	Resistant	Not Reported	Susceptible	Not Reported	Resistant	Resistant	Not Reported	Not Reported	Susceptible	Not Reported
MB7349	SAMN28174059	PRJNA836696	4383	2018-12-21	No	draft	CG15	ST15	37313	0_0_0_0_2_0_0_243_0_0	SL15	CG15	6	ESC-R	CTX-M-15	None	TEM-1	None	GyrA-83F+87A	ParC-80I	Resistant	Not Reported	Resistant	Not Reported	Resistant	Not Reported	Resistant	Not Reported	Resistant	Resistant	Not Reported	Susceptible	Not Reported	Susceptible	Not Reported	Susceptible	Susceptible	Intermediate	Resistant	Not Reported	Not Reported	Not Reported	Not Reported
MB7408	SAMN37999769	PRJNA648389	4685	2018-12-29	No	draft	CG307	ST307	37314	0_0_369_0_0_0_0_0_1_176	SL307	CG307	1	ESC-R	CTX-M-15	OXA-1	TEM-1	None	GyrA-83I	ParC-80I	Resistant	Not Reported	Resistant	Not Reported	Resistant	Not Reported	Resistant	Not Reported	Resistant	Resistant	Susceptible	Susceptible	Not Reported	Susceptible	Not Reported	Susceptible	Resistant	Resistant	Resistant	Not Reported	Not Reported	Not Reported	Not Reported
MB7528	SAMN37999770	PRJNA648389	4383	2019-01-08	Yes	draft	CG15	ST15	37313	0_0_0_0_2_0_0_243_0_0	SL15	CG15	NA	ESC-R	CTX-M-15	None	TEM-1	None	GyrA-83F+87A	ParC-80I	Resistant	Not Reported	Resistant	Not Reported	Resistant	Not Reported	Resistant	Not Reported	Resistant	Resistant	Not Reported	Susceptible	Not Reported	Susceptible	Not Reported	Susceptible	Susceptible	Resistant	Resistant	Not Reported	Not Reported	Not Reported	Not Reported
MB7578	SAMN37999771	PRJNA648389	4045	2019-01-17	No	draft	CG45	ST45	37315	0_0_158_8_0_0_94_0_0_0	SL45	CG45	2	ESC-R	Amplified SHV-2b	None	None	None	None	None	Susceptible	Not Reported	Resistant	Not Reported	Resistant	Not Reported	Susceptible	Not Reported	Resistant	Susceptible	Not Reported	Susceptible	Not Reported	Susceptible	Not Reported	Susceptible	Susceptible	Susceptible	Susceptible	Not Reported	Not Reported	Not Reported	Not Reported
MB7592	SAMN37999772	PRJNA648389	3561	2019-01-18	Yes	draft	CG307	ST307	37316	0_0_369_0_0_0_0_0_1_178	SL307	CG307	NA	ESC-R	CTX-M-15	OXA-1	TEM-1	None	GyrA-83I	ParC-80I	Resistant	Not Reported	Resistant	Not Reported	Resistant	Not Reported	Resistant	Not Reported	Resistant	Resistant	Susceptible	Susceptible	Not Reported	Susceptible	Not Reported	Susceptible	Resistant	Resistant	Resistant	Not Reported	Not Reported	Not Reported	Not Reported
MB7606	SAMN28174070	PRJNA836696	4737	2019-01-20	No	complete	CG307	ST307	37227	0_0_369_0_0_0_0_18_0_13	SL307	CG307	1	CPE	CTX-M-15	OXA-1	None	OXA-181	GyrA-83I	ParC-80I	Resistant	Not Reported	Resistant	Not Reported	Resistant	Not Reported	Resistant	Not Reported	Resistant	Resistant	Susceptible	Susceptible	Not Reported	Susceptible	Not Reported	Susceptible	Resistant	Resistant	Resistant	Not Reported	Not Reported	Not Reported	Not Reported
MB7611	SAMN37999773	PRJNA648389	4274	2019-01-20	No	draft	CG105	ST152	17564;37291	0_0_220_1_2_0_0_1_2_0	SL152	CG10275	2	non-CP-CRE	CTX-M-15	OXA-1	TEM-1	None	None	None	Resistant	Not Reported	Resistant	Not Reported	Resistant	Not Reported	Resistant	Not Reported	Resistant	Resistant	Susceptible	Resistant	Not Reported	Resistant	Susceptible	Susceptible	Resistant	Resistant	Resistant	Not Reported	Not Reported	Not Reported	Not Reported
MB7700	SAMN37999774	PRJNA648389	2283	2019-02-07	No	draft	Unassigned	ST4872	37317	0_0_869_0_2_0_0_0_0_0	SL10628	CG11239	2	ESC-R	CTX-M-3	None	TEM-1	None	None	None	Resistant	Not Reported	Resistant	Not Reported	Susceptible	Not Reported	Resistant	Not Reported	Resistant	Resistant	Not Reported	Susceptible	Not Reported	Susceptible	Not Reported	Susceptible	Susceptible	Susceptible	Susceptible	Not Reported	Not Reported	Not Reported	Not Reported
MB7722	SAMN37999775	PRJNA648389	5067	2019-02-13	No	draft	CG45	ST45	37318	0_0_158_8_11_0_10_0_0_0	SL45	CG45	2	ESC-R	CTX-M-15	OXA-1	None	None	None	None	Resistant	Not Reported	Not Reported	Not Reported	Resistant	Not Reported	Resistant	Not Reported	Resistant	Resistant	Not Reported	Susceptible	Not Reported	Susceptible	Not Reported	Susceptible	Resistant	Resistant	Resistant	Not Reported	Not Reported	Not Reported	Not Reported
MB7833	SAMN37999776	PRJNA648389	1603	2019-03-03	No	draft	CG307	ST307	37319	0_0_369_0_0_0_0_0_1_179	SL307	CG307	1	ESC-R	CTX-M-15	OXA-1	TEM-1	None	GyrA-83I	ParC-80I	Resistant	Not Reported	Resistant	Not Reported	Susceptible	Not Reported	Resistant	Not Reported	Resistant	Resistant	Susceptible	Susceptible	Not Reported	Susceptible	Not Reported	Susceptible	Resistant	Resistant	Resistant	Not Reported	Not Reported	Not Reported	Not Reported
MB7837	SAMN28174048	PRJNA836696	4014	2019-03-02	No	draft	CG584	ST2004	37320	0_0_52_1_5_0_3_3_0_0	SL2004	CG2004	2	ESC-R	CTX-M-15	OXA-1	TEM-1	None	None	None	Resistant	Resistant	Resistant	Resistant	Susceptible	Resistant	Resistant	Not Reported	Resistant	Resistant	Susceptible	Susceptible	Susceptible	Susceptible	Susceptible	Susceptible	Resistant	Intermediate	Intermediate	Susceptible	Resistant	Not Reported	Not Reported
MB7868	SAMN28173994	PRJNA836696	1498	2019-03-09	No	complete	Unassigned	ST1373	27802	0_0_688_0_0_0_1_0_0_0	SL10397	CG10863	2	non-CP-CRE	CTX-M-15	OXA-1	TEM-1	None	None	None	Resistant	Resistant	Resistant	Resistant	Resistant	Resistant	Resistant	Not Reported	Resistant	Resistant	Susceptible	Not Reported	Resistant	Resistant	Susceptible	Susceptible	Resistant	Resistant	Resistant	Intermediate	Resistant	Not Reported	Not Reported
MB7921	SAMN37999777	PRJNA648389	4559	2019-03-17	No	draft	CG15	ST14	37321	0_0_1_0_0_0_0_5_0_0	SL14	CG10156	6	ESC-R	SHV-2be	None	None	None	None	None	Susceptible	Not Reported	Resistant	Not Reported	Resistant	Not Reported	Susceptible	Not Reported	Susceptible	Susceptible	Not Reported	Susceptible	Not Reported	Susceptible	Not Reported	Susceptible	Susceptible	Susceptible	Susceptible	Not Reported	Not Reported	Not Reported	Not Reported
MB7964	SAMN28174049	PRJNA836696	4014	2019-03-23	Yes	complete	CG584	ST2004	37320	0_0_52_1_5_0_3_3_0_0	SL2004	CG2004	NA	non-CP-CRE	CTX-M-15	OXA-1	TEM-1	None	None	None	Resistant	Not Reported	Resistant	Not Reported	Resistant	Not Reported	Resistant	Not Reported	Resistant	Resistant	Susceptible	Resistant	Not Reported	Resistant	Not Reported	Susceptible	Resistant	Resistant	Resistant	Not Reported	Not Reported	Not Reported	Not Reported
MB8251	SAMN28174085	PRJNA836696	5165	2019-05-11	No	complete	CG307	ST307	37322	0_0_369_0_0_0_0_0_38_1	SL307	CG307	1	non-CP-CRE	CTX-M-15	OXA-1	TEM-1	None	GyrA-83I	ParC-80I	Resistant	Not Reported	Resistant	Not Reported	Resistant	Not Reported	Resistant	Not Reported	Resistant	Resistant	Susceptible	Resistant	Susceptible	Intermediate	Susceptible	Susceptible	Resistant	Intermediate	Resistant	Not Reported	Not Reported	Not Reported	Not Reported
MB8408	SAMN28189343	PRJNA836696	5165	2019-06-02	Yes	draft	CG307	ST307	37322;37323	0_0_369_0_0_0_0_0_38_1	SL307	CG307	NA	ESC-R	CTX-M-15	OXA-1	TEM-1	None	GyrA-83I	ParC-80I	Resistant	Not Reported	Resistant	Not Reported	Resistant	Not Reported	Resistant	Not Reported	Resistant	Resistant	Susceptible	Intermediate	Susceptible	Susceptible	Susceptible	Susceptible	Resistant	Resistant	Resistant	Not Reported	Not Reported	Not Reported	Not Reported
MB8483	SAMN37999778	PRJNA648389	471	2019-06-12	No	draft	CG307	ST307	37324	0_0_369_0_0_0_0_398_0_0	SL307	CG307	1	ESC-R	CTX-M-15	OXA-1	TEM-1	None	GyrA-83I	ParC-80I	Resistant	Not Reported	Resistant	Not Reported	Resistant	Not Reported	Resistant	Not Reported	Resistant	Resistant	Not Reported	Susceptible	Not Reported	Susceptible	Not Reported	Susceptible	Resistant	Resistant	Resistant	Not Reported	Not Reported	Not Reported	Not Reported
MB8543	SAMN37999779	PRJNA648389	5101	2019-06-21	No	draft	Unassigned	ST4023	37325	0_0_633_0_0_0_0_3_0_0	SL10217	CG10564	2	ESC-R	CTX-M-15	None	None	None	None	None	Resistant	Not Reported	Resistant	Not Reported	Resistant	Not Reported	Resistant	Not Reported	Resistant	Resistant	Not Reported	Susceptible	Not Reported	Susceptible	Not Reported	Susceptible	Not Reported	Susceptible	Resistant	Not Reported	Not Reported	Not Reported	Not Reported
MB8622	SAMN28174067	PRJNA836696	4680	2019-07-01	No	draft	CG29	ST29	32392;37292	0_0_137_6_0_0_0_0_6_0	SL29	CG10208	3	ESC-R	CTX-M-15	OXA-1	TEM-1	None	None	None	Resistant	Not Reported	Resistant	Not Reported	Resistant	Not Reported	Resistant	Not Reported	Resistant	Resistant	Susceptible	Susceptible	Not Reported	Susceptible	Not Reported	Susceptible	Not Reported	Resistant	Resistant	Not Reported	Not Reported	Not Reported	Not Reported
MB8674	SAMN37999780	PRJNA648389	3987	2019-07-09	No	draft	CG307	ST307	22749	0_0_369_0_0_0_0_0_1_83	SL307	CG307	1	ESC-R	CTX-M-15	OXA-1	TEM-1	None	GyrA-83I	ParC-80I	Resistant	Not Reported	Resistant	Not Reported	Resistant	Not Reported	Resistant	Not Reported	Resistant	Resistant	Not Reported	Susceptible	Not Reported	Susceptible	Not Reported	Susceptible	Not Reported	Resistant	Resistant	Not Reported	Not Reported	Not Reported	Not Reported
MB8732	SAMN37999781	PRJNA648389	126	2019-07-25	No	draft	CG2947	ST110	37326	0_0_87_2_3_0_0_0_0_0	SL383	CG10075	7	ESC-R	CTX-M-55	None	None	None	None	None	Resistant	Resistant	Intermediate	Susceptible	Susceptible	Resistant	Resistant	Resistant	Resistant	Susceptible Dose Dependent	Not Reported	Susceptible	Susceptible	Susceptible	Not Reported	Susceptible	Resistant	Intermediate	Susceptible	Susceptible	Susceptible	Not Reported	Not Reported
MB8773	SAMN37999782	PRJNA648389	5152	2019-07-28	No	draft	CG307	ST307	439;536;8202;9493;9505;9594;17901;34085	0_0_369_0_0_0_0_0_1_0	SL307	CG307	1	ESC-R	CTX-M-15	OXA-1	TEM-1	None	GyrA-83I	ParC-80I	Resistant	Resistant	Resistant	Intermediate	Resistant	Resistant	Resistant	Resistant	Resistant	Susceptible	Not Reported	Susceptible	Not Reported	Susceptible	Not Reported	Susceptible	Resistant	Resistant	Resistant	Resistant	Resistant	Not Reported	Not Reported
MB8806	SAMN28174007	PRJNA836696	2791	2019-08-03	No	complete	CG307	ST307	37327	0_0_369_0_0_27_0_0_0_0	SL307	CG307	1	CPE	CTX-M-15	None	TEM-1	KPC-2	GyrA-83I+87N	ParC-80I	Resistant	Not Reported	Resistant	Not Reported	Resistant	Not Reported	Resistant	Not Reported	Resistant	Resistant	Susceptible	Resistant	Not Reported	Resistant	Susceptible	Susceptible	Not Reported	Intermediate	Resistant	Not Reported	Not Reported	Not Reported	Not Reported
MB8852	SAMN28174068	PRJNA836696	4680	2019-08-18	Yes	draft	CG29	ST29	32392;37292	0_0_137_6_0_0_0_0_6_0	SL29	CG10208	NA	non-CP-CRE	CTX-M-15	OXA-1	TEM-1	None	None	None	Resistant	Not Reported	Resistant	Not Reported	Resistant	Not Reported	Resistant	Not Reported	Resistant	Resistant	Susceptible	Resistant	Not Reported	Resistant	Susceptible	Susceptible	Not Reported	Resistant	Resistant	Not Reported	Not Reported	Not Reported	Susceptible
MB8946	SAMN37999783	PRJNA648389	5550	2019-09-06	No	draft	CG37	ST37	37328	0_0_109_33_0_5_0_0_1_0	SL37	CG3693	2	ESC-R	CTX-M-15	OXA-1	TEM-1	None	None	None	Resistant	Not Reported	Resistant	Not Reported	Susceptible	Not Reported	Resistant	Not Reported	Resistant	Resistant	Not Reported	Susceptible	Not Reported	Susceptible	Not Reported	Susceptible	Not Reported	Resistant	Intermediate	Not Reported	Not Reported	Not Reported	Not Reported
MB9017	SAMN28174045	PRJNA836696	3987	2019-09-16	Yes	complete	CG307	ST307	22749	0_0_369_0_0_0_0_0_1_83	SL307	CG307	NA	ESC-R	CTX-M-15	OXA-1	TEM-1	None	GyrA-83I	ParC-80I	Resistant	Not Reported	Resistant	Not Reported	Resistant	Not Reported	Resistant	Not Reported	Resistant	Resistant	Susceptible	Intermediate	Susceptible	Intermediate	Susceptible	Susceptible	Not Reported	Intermediate	Resistant	Not Reported	Not Reported	Susceptible	Not Reported
MB9062	SAMN37999784	PRJNA648389	446	2019-09-23	No	draft	CG307	ST307	37329	0_0_369_0_0_0_0_0_253_0	SL307	CG307	1	ESC-R	CTX-M-15	OXA-1	TEM-1	None	GyrA-83I	ParC-80I	Resistant	Not Reported	Resistant	Not Reported	Resistant	Not Reported	Resistant	Not Reported	Resistant	Resistant	Susceptible	Susceptible	Not Reported	Susceptible	Not Reported	Susceptible	Not Reported	Resistant	Resistant	Not Reported	Not Reported	Susceptible	Not Reported
MB9481	SAMN28174102	PRJNA836696	5547	2019-11-24	No	complete	CG15	ST14	37330	0_0_1_1_17_0_6_18_0_0	SL14	CG14	6	CPE	CTX-M-15	OXA-1	None	NDM-1;OXA-48	GyrA-83Y+87G	ParC-80I	Resistant	Resistant	Resistant	Resistant	Resistant	Resistant	Resistant	Resistant	Resistant	Resistant	Resistant	Resistant	Resistant	Resistant	Resistant	Resistant	Resistant	Resistant	Resistant	Resistant	Resistant	Not Reported	Not Reported
MB9514	SAMN37999785	PRJNA648389	446	2019-12-03	Yes	draft	CG307	ST307	37329	0_0_369_0_0_0_0_0_253_0	SL307	CG307	NA	ESC-R	CTX-M-15	OXA-1	TEM-1	None	GyrA-83I	ParC-80I	Resistant	Not Reported	Resistant	Not Reported	Resistant	Not Reported	Resistant	Not Reported	Resistant	Resistant	Susceptible	Susceptible	Not Reported	Susceptible	Susceptible	Susceptible	Not Reported	Intermediate	Resistant	Not Reported	Not Reported	Not Reported	Not Reported
MB9577	SAMN37999786	PRJNA648389	5494	2019-12-13	No	draft	CG29	ST29	32392;37292	0_0_137_6_0_0_0_0_6_0	SL29	CG10208	3	ESC-R	CTX-M-15	OXA-1	TEM-1	None	None	None	Resistant	Resistant	Resistant	Resistant	Resistant	Resistant	Resistant	Resistant	Resistant	Resistant	Not Reported	Susceptible	Susceptible	Susceptible	Not Reported	Susceptible	Resistant	Resistant	Resistant	Intermediate	Resistant	Not Reported	Not Reported
MB9601	SAMN37999787	PRJNA648389	5639	2019-12-19	No	draft	Unassigned	ST5221	37331	0_0_58_0_5_0_0_0_0_0	SL10006	CG10103	2	ESC-R	Amplified SHV-2b	None	None	None	None	None	Intermediate	Not Reported	Resistant	Not Reported	Resistant	Not Reported	Resistant	Not Reported	Resistant	Susceptible Dose Dependent	Not Reported	Susceptible	Not Reported	Susceptible	Not Reported	Susceptible	Not Reported	Susceptible	Resistant	Not Reported	Not Reported	Not Reported	Not Reported
MB9643	SAMN37999788	PRJNA648389	556	2019-12-29	No	draft	Unassigned	ST1661	37332	0_0_469_6_0_0_0_0_0_0	SL10308	Unassigned	2	ESC-R	TEM-116	None	None	None	None	None	Susceptible	Not Reported	Resistant	Not Reported	Susceptible	Not Reported	Susceptible	Not Reported	Resistant	Susceptible	Not Reported	Susceptible	Not Reported	Susceptible	Not Reported	Susceptible	Not Reported	Susceptible	Resistant	Not Reported	Not Reported	Not Reported	Not Reported
MB9904	SAMN37999789	PRJNA648389	5448	2020-02-08	No	draft	Unassigned	ST3626	37333	0_0_179_0_18_0_0_0_0_0	SL188	CG188	2	ESC-R	SHV-2be	None	None	None	None	None	Resistant	Not Reported	Susceptible	Not Reported	Susceptible	Not Reported	Resistant	Not Reported	Resistant	Susceptible	Not Reported	Susceptible	Not Reported	Susceptible	Not Reported	Susceptible	Not Reported	Susceptible	Susceptible	Not Reported	Not Reported	Not Reported	Not Reported
MB9934	SAMN37999790	PRJNA648389	5155	2020-02-20	No	draft	CG25	ST25	37334	0_0_388_1_12_0_1_0_0_0	SL25	CG25	2	ESC-R	CTX-M-15	OXA-1	TEM-1	None	None	None	Resistant	Not Reported	Resistant	Not Reported	Resistant	Not Reported	Resistant	Not Reported	Resistant	Resistant	Not Reported	Susceptible	Not Reported	Susceptible	Not Reported	Susceptible	Not Reported	Resistant	Intermediate	Not Reported	Not Reported	Not Reported	Not Reported
^Sequence Type detected using Kleborate with clonal group assigned by clustering isolates with at least 5 of 7 matching alleles; #scgMLST629_s performed and assigned by Institut Pasteur; The following acronyms for antimicrobial susceptibility testing are as follows: SIR = susceptibility intermediate resistant; ATM = aztreonam; AMP = ampicillin; SAM = ampicillin -sulbactam; AMC = amoxicillin-clavu…

## Sheet: Table_S2
strain	species	species_match	contig_count	N50	largest_contig	total_size	ambiguous_bases	QC_warnings	ST	virulence_score	resistance_score	num_resistance_classes	num_resistance_genes	Yersiniabactin	YbST	Colibactin	CbST	Aerobactin	AbST	Salmochelin	SmST	RmpADC	RmST	rmpA2	wzi	K_locus	K_locus_problems	K_locus_confidence	K_locus_identity	K_locus_missing_genes	O_locus	O_type	O_locus_problems	O_locus_confidence	O_locus_identity	O_locus_missing_genes	AGly_acquired	Col_acquired	Fcyn_acquired	Flq_acquired	Gly_acquired	MLS_acquired	Phe_acquired	Rif_acquired	Sul_acquired	Tet_acquired	Tgc_acquired	Tmt_acquired	Bla_acquired
MB10516	Klebsiella pneumoniae	strong	116	346123	1239905	5511833	no	-	ST307	0	1	8	12	-	0	-	0	-	0	-	0	-	0	-	wzi173	KL102	-	High	0.9927	KL102_08_wzy	O2v2	O2	none	Very high	0.9845		aac(3)-IIa.v1^;aac(6')-Ib-cr.v2;strA.v1^;strB.v1	-	-	qnrB1.v2^	-	-	CatB4.v1	-	sul2	tet(A).v1	-	dfrA14.v2*	OXA-1;TEM-1D.v1^
MB10526	Klebsiella pneumoniae	strong	108	378085	734177	5617724	no	-	ST307	0	1	6	7	-	0	-	0	-	0	-	0	-	0	-	wzi173	KL102	none	Very high	0.9927		O2v2	O2	none	Very high	0.9845		aac(3)-IIa.v1^;aac(6')-Ib-cr.v2	-	-	qnrB1.v2^	-	-	CatB4.v1	-	-	tet(A).v1	-	-	OXA-1
MB10551	Klebsiella pneumoniae	strong	122	470715	738991	5507533	no	-	ST307	0	1	8	12	-	0	-	0	-	0	-	0	-	0	-	wzi173	KL102	none	Very high	0.9927		O2v2	O2	none	Very high	0.9845		aac(3)-IIa.v1^;aac(6')-Ib-cr.v2;strA.v1^;strB.v1	-	-	qnrB1.v2^	-	-	CatB4.v1	-	sul2	tet(A).v1	-	dfrA14.v2*	OXA-1;TEM-1D.v1^
MB10614	Klebsiella pneumoniae	strong	112	308011	738983	5734910	no	-	ST307	0	1	8	11	-	0	-	0	-	0	-	0	-	0	-	wzi173	KL102	none	Very high	0.9927		O2v2	O2	none	Very high	0.9845		aac(6')-Ib-cr.v2;strA.v1^;strB.v1	-	-	qnrB1.v2^	-	-	CatB4.v1	-	sul2	tet(A).v1	-	dfrA14.v2*	OXA-1;TEM-1D.v1^
MB10647	Klebsiella pneumoniae	strong	164	272235	578204	5557403	no	-	ST2074	0	1	8	14	-	0	-	0	-	0	-	0	-	0	-	wzi451	unknown (best match = KL145)	?-+*	Low	0.9386	KL145_02_cpsACP,KL145_11_wckF,KL145_22_rmlC	OL103	OL103	*	High	0.9453		aac(3)-IId^;aac(6')-Ib-cr.v2;aadA5;strB.v1	-	-	qnrS1	-	mphA	catB3.v2	-	sul1;sul2	-	-	dfrA17	OXA-1;TEM-1D.v1^
MB10826	Klebsiella pneumoniae	strong	143	308011	608695	5622008	no	-	ST307	0	1	6	7	-	0	-	0	-	0	-	0	-	0	-	wzi173	KL102	none	Very high	0.9927		O2v2	O2	none	Very high	0.9845		aac(3)-IIa.v1^;aac(6')-Ib-cr.v2	-	-	qnrB1.v2^	-	-	CatB4.v1	-	-	tet(A).v1	-	-	OXA-1
MB10925	Klebsiella pneumoniae	strong	105	419478	948051	5332930	no	-	ST29	1	1	7	11	ybt 14; ICEKp5	151	-	0	-	0	-	0	-	0	-	wzi19	KL19	*	High	0.9491		O1v2	O1	none	Perfect	1		aac(3)-IIa.v1^;aac(6')-Ib-cr.v2;strA.v1^;strB.v1	-	-	qnrB1.v2^	-	-	CatB4.v1	-	sul2	-	-	dfrA14.v2*	OXA-1;TEM-1D.v1^
MB10947	Klebsiella pneumoniae	strong	105	479810	982716	5359200	no	-	ST403	0	1	8	12	-	0	-	0	-	0	-	0	-	0	-	-	KL105	-	High	0.9945	KL105_13	O3b	O3b	none	Very high	0.9924		aac(3)-IIa.v1^;aac(6')-Ib-cr.v2;strA.v1^;strB.v1	-	-	qnrB1.v2^	-	-	CatB4.v1	-	sul2	tet(A).v1*	-	dfrA14.v2*	OXA-1;TEM-1D.v1^
MB11002	Klebsiella pneumoniae	strong	157	204302	447372	5325210	no	-	ST29	1	1	7	11	ybt 14; ICEKp5	151	-	0	-	0	-	0	-	0	-	wzi19	KL19	*	High	0.9491		O1/O2v2	O1	none	Perfect	1		aac(3)-IIa.v1^;aac(6')-Ib-cr.v2;strA.v1^;strB.v1	-	-	qnrB1.v2^	-	-	CatB4.v1?	-	sul2	-	-	dfrA14.v2*	OXA-1;TEM-1D.v1^
MB11070	Klebsiella pneumoniae	strong	186	230269	515945	5586163	no	-	ST395	1	2	8	14	ybt 16; ICEKp12	280	-	0	-	0	-	0	-	0	-	wzi64	KL64	none	Very high	1		O1v1	O1	none	Very high	0.9864		aac(3)-IId^;aac(6')-Ib-cr.v2;aadA2^	-	-	qnrB1.v1	-	ermB.v1*;mphA?	CatB4.v1;catA1^	-	-	-	-	dfrA12	OXA-1;TEM-1D.v1^
MB11084	Klebsiella pneumoniae	strong	132	296705	802955	5594619	no	-	ST147	1	1	7	7	ybt 10; ICEKp4	384-1LV	-	0	-	0	-	0	-	0	-	wzi64	KL64	none	Perfect	1		O2v1	O2	none	Very high	0.9864		aac(6')-Ib;rmtF	-	-	-	-	mphA	catII.2*	arr-2	-	-	-	dfrA12	-
MB11149	Klebsiella pneumoniae	strong	89	328492	1140674	5301402	no	-	ST22	0	1	8	11	-	0	-	0	-	0	-	0	-	0	-	wzi9	KL9	none	Very high	0.9999		O2v2	O2	none	Very high	0.9844		aac(3)-IIa.v1^;aac(6')-Ib-cr.v2;strA.v1^;strB.v1	-	-	qnrB1.v2^	-	-	CatB4.v1	-	sul2	tet(A).v1	-	dfrA14.v2*	OXA-1
MB11283	Klebsiella pneumoniae	strong	193	176774	378987	5481984	no	-	ST17	0	1	6	7	-	0	-	0	-	0	-	0	-	0	-	wzi300	KL51	?-	Good	0.9753	KL51_14_wcoZ	O2v2	O2	none	Very high	0.9844		aadA5	-	-	qnrS1	-	ermB.v1*;mphA	-	-	sul1	-	-	dfrA17	-
MB11296	Klebsiella pneumoniae	strong	137	308011	473629	5768589	no	-	ST307	0	1	6	10	-	0	-	0	-	0	-	0	-	0	-	wzi173	KL102	none	Very high	0.9927		O2v2	O2	none	Very high	0.9845		aac(6')-Ib-cr.v2;strA.v1^;strB.v1	-	-	qnrB1.v2^;qnrE1	-	-	CatB4.v1	-	sul2	-	-	-	OXA-1;TEM-1D.v1^
MB11309	Klebsiella pneumoniae	strong	100	378084	738982	5578328	no	-	ST3248	0	1	7	8	-	0	-	0	-	0	-	0	-	0	-	wzi173	KL102	none	Very high	0.9927		O2v2	O2	none	Very high	0.9845		strA.v1^;strB.v1	-	-	qnrB1.v2^	-	-	-	-	sul2	tet(A).v1	-	dfrA14.v2*	TEM-1D.v1^
MB11322	Klebsiella pneumoniae	strong	121	270206	475794	5525400	no	-	ST15	2	2	7	8	ybt 17; ICEKp10	289-2LV	clb 3	17-2LV	-	0	-	0	-	0	-	wzi93	KL112	none	Very high	0.9865		O1v1	O1	none	Very high	0.9852		aac(6')-Ib-cr.v2;strA.v1^;strB.v1	-	-	-	-	-	-	-	sul2	-	-	dfrA14.v2*	TEM-1D.v1^
MB11332	Klebsiella pneumoniae	strong	601	104964	679805	6488564	no	-	ST870	1	1	9	13	ybt 9; ICEKp3	173-2LV	-	0	-	0	-	0	-	0	-	wzi137	KL17	?	Good	0.9998		O1v1	O1	none	Very high	0.9802		aadA*;aadA2^	-	-	qnrS1	-	mphA	CatB4.v1;catII.2*	-	sul1	tet(A).v1	-	dfrA12	OXA-1;OXA-9.v1;TEM-1D.v1^
MB11372	Klebsiella pneumoniae	strong	136	299393	876820	5410085	no	-	ST1427	0	1	8	12	-	0	-	0	-	0	-	0	-	0	-	-	KL67	?-*	Good	0.9628	KL67_23_rmlC	OL101	OL101	?-*	Good	0.951	OL101_04_rfbC	aac(3)-IIa.v1^;aac(6')-Ib-cr.v2;strA.v1^;strB.v1	-	-	qnrB1.v2^	-	-	CatB4.v1	-	sul2	tet(A).v1	-	dfrA14.v2*	OXA-1;TEM-1D.v1^
MB11413	Klebsiella pneumoniae	strong	132	361653	665778	5379550	no	-	ST4422	0	1	5	5	-	0	-	0	-	0	-	0	-	0	-	wzi50	KL52	none	Very high	0.9991		OL101	unknown (OL101)	*	High	0.949		-	-	-	qnrS1	-	-	floR.v1	-	-	tet(A).v2	-	-	TEM-1D.v1^
MB11499	Klebsiella pneumoniae	strong	101	377277	633645	5384618	no	-	ST4422	0	1	5	5	-	0	-	0	-	0	-	0	-	0	-	wzi50	KL52	none	Very high	0.9991		OL101	OL101	*	High	0.949		-	-	-	qnrS1	-	-	floR.v1	-	-	tet(A).v2	-	-	TEM-1D.v1^
MB11629	Klebsiella pneumoniae	strong	145	419478	948050	5313246	no	-	ST29	1	1	7	8	ybt 14; ICEKp5	151	-	0	-	0	-	0	-	0	-	wzi19	KL19	*	High	0.9491		O1v2	O1	-+	Good	1	O1/O2v2_06_wbbO	aac(3)-IIa.v1^;aac(6')-Ib-cr.v2	-	-	qnrB1.v2^	-	-	CatB4.v1	-	-	tet(A).v1	-	dfrA14.v2*	OXA-1
MB11663	Klebsiella pneumoniae	strong	124	256230	709083	5703588	no	-	ST147	1	2	6	7	ybt 14; ICEKp5	376-1LV	-	0	-	0	-	0	-	0	-	wzi104	KL51	-	High	0.9939	KL51_14_wcoZ	O2v2	O2	none	Very high	0.9844		aac(6')-Ib;rmtF	-	-	qnrB1.v2^	-	-	-	arr-2	-	-	-	dfrA14.v2*	-
MB11711	Klebsiella pneumoniae	strong	151	221319	526437	5655796	no	-	ST395	4	2	9	13	ybt 16; ICEKp12	530-2LV	-	0	iuc 1	1-1LV	-	0	-	0	-	wzi160	KL39	none	Very high	0.9911		O1v1	O1	none	Very high	0.9973		aac(6')-Ib-cr.v2;aadA*;ant(2'')-Ia	-	-	qnrS1	-	-	CatB4.v1;catA1^	-	sul1	tet(A).v1	-	dfrA1.v1	OXA-1;TEM-1D.v1^
MB11745	Klebsiella pneumoniae	strong	190	267572	738205	5501410	no	-	ST307	0	1	8	12	-	0	-	0	-	0	-	0	-	0	-	wzi173	KL102	none	Very high	0.9927		O1/O2v2	O2afg	none	Very high	0.9845		aac(3)-IIa.v1^;aac(6')-Ib-cr.v2;strA.v1^;strB.v1	-	-	qnrB1.v2^	-	-	CatB4.v1?	-	sul2	tet(A).v1	-	dfrA14.v2*	OXA-1;TEM-1D.v1^
MB11767	Klebsiella pneumoniae	strong	119	427427	972395	5523554	no	-	ST280	0	1	8	10	-	0	-	0	-	0	-	0	-	0	-	wzi82	KL23	none	Perfect	1		O2v2	O2	?	Good	0.9843		strA.v1^;strB.v1	-	-	qnrB1.v2^	-	-	CatB4.v1	-	sul2	tet(A).v1	-	dfrA14.v2*	OXA-1;TEM-1D.v1^
MB11826	Klebsiella pneumoniae	strong	210	142013	526004	5650211	no	-	ST395	4	2	9	13	ybt 16; ICEKp12	530-2LV	-	0	iuc 1	1-1LV	-	0	-	0	-	wzi160	KL39	none	Very high	0.9911		O1/O2v1	O1	none	Very high	0.9973		aac(6')-Ib-cr.v2;aadA*;ant(2'')-Ia	-	-	qnrS1	-	-	CatB4.v1?;catA1^	-	sul1	tet(A).v1	-	dfrA1.v1	OXA-1;TEM-1D.v1^
MB11827	Klebsiella pneumoniae	strong	83	453731	1146639	5422390	no	-	ST147	1	1	8	11	ybt 10; ICEKp4	91-1LV	-	0	-	0	-	0	-	0	-	wzi64	KL64	none	Very high	1		O2v1	O2	none	Very high	0.9864		aac(6')-Ib-cr.v2;strA.v1^;strB.v1	-	-	qnrB1.v2^	-	-	CatB4.v1	-	sul2	tet(A).v1	-	dfrA14.v2*	OXA-1;TEM-1D.v1^
MB11852	Klebsiella pneumoniae	strong	125	306530	706457	5559381	no	-	ST231	1	2	7	7	ybt 14; ICEKp5	376	-	0	-	0	-	0	-	0	-	wzi104	KL51	-	High	0.9939	KL51_14_wcoZ	O1v2	O1	none	Very high	0.9844		aac(6')-Ib;rmtF	-	-	-	-	-	catA1^	arr-2	-	tet(B).v2*	-	-	TEM-1D.v1^
MB12299	Klebsiella pneumoniae	strong	182	326919	573865	5693816	no	-	ST16	1	1	9	13	ybt 10; ICEKp4 (truncated)	107-1LV	-	0	-	0	-	0	-	0	-	wzi50	KL51	none	Very high	0.9994		O3b	O3b	none	Very high	0.9908		aac(3)-IIa.v1^;aac(6')-Ib-cr.v2;strA.v1^;strB.v1	-	-	qnrB1.v2^	-	mphA	CatB4.v1	-	sul2	tet(A).v1	-	dfrA14.v2*	OXA-1*;TEM-1D.v1^
MB12407	Klebsiella pneumoniae	strong	174	220186	434161	5708194	no	-	ST258	2	0	2	1	ybt 17; ICEKp10	289-2LV	clb 3	17-3LV	-	0	-	0	-	0	-	wzi154	KL107	?-	Good	0.9999	KL107_07_wbaP	O2v2	O2	none	Very high	0.9838		-	-	-	-	-	-	catA1^	-	-	-	-	-	-
MB12470	Klebsiella pneumoniae	strong	153	329032	1028198	5617731	no	-	ST11	1	1	8	14	ybt 10; ICEKp4	26	-	0	-	0	-	0	-	0	-	wzi75	KL105	none	Very high	0.9999		O2v2	O2	none	Very high	0.9845		aac(3)-IId^;aac(6')-Ib-cr.v2;strA.v1*;strB.v1*	-	-	qnrB1.v2^	-	-	CatB4.v1;catII.2*	-	sul2	tet(D)	-	dfrA14.v2*	OXA-1;TEM-105*;TEM-1D.v1^
MB12592	Klebsiella pneumoniae	strong	154	368119	931697	5279956	no	-	ST37	0	1	6	9	-	0	-	0	-	0	-	0	-	0	-	wzi50	KL15	none	Very high	0.9978		O4	O4	?-	Good	0.9973	O4_02_hypothetical	aadA2^;strA.v1*;strB.v1*	-	-	qnrS1	-	mphA	-	-	sul1;sul2	-	-	dfrA12	-
MB12689	Klebsiella pneumoniae	strong	179	205399	556597	5381916	no	-	ST4422	0	1	3	3	-	0	-	0	-	0	-	0	-	0	-	wzi50	KL52	?	Good	0.9991		OL101	unknown (OL101)	?-*	Good	0.9491	OL101_05_wbbL,OL101_08_wbbB	-	-	-	qnrS1	-	-	-	-	-	-	-	-	TEM-1D.v1^
MB12848	Klebsiella pneumoniae	strong	110	419315	1563583	5424745	no	-	ST45	1	1	8	11	ybt 10; ICEKp4	78	-	0	-	0	-	0	-	0	-	wzi149	KL62	none	Very high	0.9996		O2v1	O2	none	Very high	0.9887		aac(6')-Ib-cr.v2;strA.v1^;strB.v1	-	-	qnrB1.v2^	-	-	CatB4.v1	-	sul2	tet(A).v1	-	dfrA14.v2*	OXA-1;TEM-1D.v1^
MB12859	Klebsiella pneumoniae	strong	116	268224	561076	5612973	no	-	ST273	0	1	5	7	-	0	-	0	-	0	-	0	-	0	-	wzi173	KL141	none	Very high	0.9924		O4	O4	none	Very high	0.9968		aac(3)-IIa.v1^;aac(6')-Ib-cr.v2	-	-	qnrS1	-	-	CatB4.v1	-	-	-	-	-	OXA-1;TEM-1D.v1^
MB12872	Klebsiella pneumoniae	strong	96	376279	948050	5232732	no	-	ST29	1	1	8	12	ybt 14; ICEKp5	151	-	0	-	0	-	0	-	0	-	wzi19	KL19	*	High	0.9491		O1v2	O1	none	Perfect	1		aac(3)-IIa.v1^;aac(6')-Ib-cr.v2;strA.v1^;strB.v1	-	-	qnrB1.v2^	-	-	CatB4.v1	-	sul2	tet(A).v1	-	dfrA14.v2*	OXA-1;TEM-1D.v1^
MB12892	Klebsiella pneumoniae	strong	108	278517	721073	5518161	no	-	ST280	0	1	8	12	-	0	-	0	-	0	-	0	-	0	-	wzi82	KL23	none	Very high	1		O2v2	O2	?	Good	0.9844		aac(3)-IIa.v1^;aac(6')-Ib-cr.v2;strA.v1^;strB.v1	-	-	qnrB1.v2^	-	-	CatB4.v1	-	sul2	tet(A).v1	-	dfrA14.v2*	OXA-1;TEM-1D.v1^
MB12956	Klebsiella pneumoniae	strong	110	470720	738384	5569207	no	-	ST307	1	1	7	11	ybt 8; ICEKp9	554-1LV	-	0	-	0	-	0	-	0	-	wzi173	KL102	none	Very high	0.9927		O2v2	O2	none	Very high	0.9845		aac(3)-IIa.v1^;aac(6')-Ib-cr.v2;strA.v1^;strB.v1	-	-	qnrB1.v2^	-	-	CatB4.v1	-	sul2	-	-	dfrA14.v2*	OXA-1;TEM-1D.v1^
MB13122	Klebsiella pneumoniae	strong	137	493511	1358398	5496379	no	-	ST147	0	1	8	11	-	0	-	0	-	0	-	0	-	0	-	wzi420	KL10	?-	Good	0.9669	KL10_19_manB	O3/O3a	O3/O3a	?-	Good	0.9791	O3/O3a_02_manB	aac(6')-Ib-cr.v2;strA.v1^;strB.v1	-	-	qnrB1.v2^	-	-	CatB4.v1	-	sul2	tet(A).v1	-	dfrA14.v2*	OXA-1;TEM-1D.v1^
MB13222	Klebsiella pneumoniae	strong	191	215787	522474	5452364	no	-	ST463	0	0	6	7	-	0	-	0	-	0	-	0	-	0	-	wzi2	KL151	none	Very high	0.9922		unknown (best match = OL102)	unknown	?-*	None	0.8732	OL102_05_wbbL,OL102_06_rhamnan,OL102_07_wzm,OL102_08_wzt	strA.v1*;strB.v1	mcr-9.1	-	qnrA1^	-	-	-	-	sul1	tet(D)	-	dfrA19*	-
MB13318	Klebsiella pneumoniae	strong	212	177307	430848	5725946	no	-	ST1087-1LV	1	0	3	3	ybt 14; ICEKp5?	131-5LV	-	0	-	0	-	0	-	0	-	wzi364	KL132	?	Good	0.9994		O1v1	O1	none	Very high	0.9877		ant(2'')-Ia	-	-	qnrS1	-	-	-	-	-	tet(B).v2*	-	-	-
MB13373	Klebsiella pneumoniae	strong	129	386392	594876	5420004	no	-	ST273	0	1	8	12	-	0	-	0	-	0	-	0	-	0	-	wzi174	unknown (best match = KL74)	?-+	Low	0.9895	KL74_17_manC,KL74_18_manB	O3b	O3b	?-*	Good	0.9155	O3b_01_manC,O3b_02_manB	aac(3)-IIa.v1^;aac(6')-Ib-cr.v2;strA.v1^;strB.v1	-	-	qnrB1.v2^	-	-	CatB4.v1	-	sul2	tet(A).v1	-	dfrA14.v2*	OXA-1;TEM-1D.v1^
MB13374	Klebsiella pneumoniae	strong	107	406774	766571	5486240	no	-	ST2217	0	1	8	12	-	0	-	0	-	0	-	0	-	0	-	-	KL13	?-	Good	0.9863	KL13_17_manC	O3b	O3b	?-	Good	0.9911	O3b_01_manC,O3b_08_wbdC	aac(3)-IIa.v1^;aac(6')-Ib-cr.v2;strA.v1^;strB.v1	-	-	qnrB1.v2^	-	-	CatB4.v1	-	sul2	tet(A).v1	-	dfrA14.v2*	OXA-1;TEM-1D.v1^
MB13461	Klebsiella pneumoniae	strong	119	325578	639351	5547365	no	-	ST219	1	1	8	12	ybt 16; ICEKp12 (truncated)	277-1LV	-	0	-	0	-	0	-	0	-	wzi177	KL114	none	Very high	0.9978		O1v1	O1	none	Very high	0.9855		aadA2^;aph3-Ia.v1^;strA.v1*;strB.v1*	-	-	qnrS1	-	mphA	catII.2*	-	sul1;sul2	tet(A).v1	-	dfrA12	-
MB13488	Klebsiella pneumoniae	strong	211	143540	526004	5649793	no	-	ST395	4	2	9	13	ybt 16; ICEKp12	530-2LV	-	0	iuc 1	1-1LV	-	0	-	0	rmpA2_6*-61%	wzi160	KL39	none	Very high	0.9911		O1/O2v1	O1	none	Very high	0.9973		aac(6')-Ib-cr.v2;aadA*;ant(2'')-Ia	-	-	qnrS1	-	-	CatB4.v1?;catA1^	-	sul1	tet(A).v1	-	dfrA1.v1	OXA-1;TEM-1D.v1^
MB13495	Klebsiella pneumoniae	strong	156	205399	486302	5427403	no	-	ST4422	0	1	3	3	-	0	-	0	-	0	-	0	-	0	-	wzi50	KL52	none	Very high	0.9991		OL101	unknown (OL101)	*	High	0.949		-	-	-	qnrS1	-	-	-	-	-	-	-	-	TEM-1D.v1^
MB13539	Klebsiella pneumoniae	strong	154	461255	580884	5593867	no	-	ST307	0	1	6	7	-	0	-	0	-	0	-	0	-	0	-	wzi173	KL102	none	Very high	0.9927		O2v2	O2	none	Very high	0.9845		strA.v1^;strB.v1	-	-	qnrB1.v2^	-	-	-	-	sul2	-	-	dfrA14.v2*	TEM-1D.v1^
MB13627	Klebsiella pneumoniae	strong	140	378084	1250861	5589325	no	-	ST307	0	1	8	11	-	0	-	0	-	0	-	0	-	0	-	wzi173	KL102	none	Very high	0.9927		O2v2	O2	none	Very high	0.9845		aac(3)-IIa.v1^;aac(6')-Ib-cr.v2;strA.v1^;strB.v1	-	-	qnrB1.v2^	-	-	CatB4.v1	-	sul2	tet(A).v1	-	dfrA14.v2*	OXA-1
MB13660	Klebsiella pneumoniae	strong	198	189540	441487	5418112	no	-	ST273	0	1	8	12	-	0	-	0	-	0	-	0	-	0	-	wzi174	unknown (KL74)	?-+	Low	0.9895	KL74_17_manC,KL74_18_manB	O3b	O3b	?-*	Good	0.9165	O3b_01_manC,O3b_02_manB	aac(3)-IIa.v1^;aac(6')-Ib-cr.v2;strA.v1^;strB.v1	-	-	qnrB1.v2^	-	-	CatB4.v1?	-	sul2	tet(A).v1	-	dfrA14.v2*	OXA-1;TEM-1D.v1^
MB13735	Klebsiella pneumoniae	strong	155	185315	447373	5311820	no	-	ST29	1	1	6	7	ybt 14; ICEKp5	151	-	0	-	0	-	0	-	0	-	wzi19	KL19	*	High	0.9491		O1/O2v2	O1	none	Perfect	1		aac(3)-IIa.v1^;aac(6')-Ib-cr.v2	-	-	qnrB1.v2^	-	-	CatB4.v1?	-	-	-	-	dfrA14.v2*	OXA-1
MB13777	Klebsiella pneumoniae	strong	128	350147	749631	5401581	no	-	ST557-1LV	0	1	5	6	-	0	-	0	-	0	-	0	-	0	-	wzi135	KL116	-	Good	0.9908	KL116_17_wcpG	O1v1	O1	none	Very high	0.9771		strA.v1*;strB.v1*	-	-	qnrS1	-	-	-	-	sul2	tet(A).v1	-	-	-
MB13835	Klebsiella pneumoniae	strong	153	179112	447360	5330311	no	-	ST29	1	1	8	12	ybt 14; ICEKp5	151	-	0	-	0	-	0	-	0	-	wzi19	KL19	*	High	0.9491		O1/O2v2	O1	none	Perfect	1		aac(3)-IIa.v1^;aac(6')-Ib-cr.v2;strA.v1^;strB.v1	-	-	qnrB1.v2^	-	-	CatB4.v1?	-	sul2	tet(A).v1	-	dfrA14.v2*	OXA-1;TEM-1D.v1^
MB13936	Klebsiella pneumoniae	strong	220	308011	789925	5929751	no	-	ST307	0	1	8	12	-	0	-	0	-	0	-	0	-	0	-	wzi173	KL102	none	Very high	0.9927		O2v2	O2	-+	Good	0.9845	O1/O2v2_06_wbbO	aac(3)-IIa.v1^;aac(6')-Ib-cr.v2;strA.v1^;strB.v1	-	-	qnrB1.v2^	-	-	CatB4.v1	-	sul2	tet(A).v1	-	dfrA14.v2*	OXA-1;TEM-1D.v1^
MB13979	Klebsiella pneumoniae	strong	140	255506	705538	5513461	no	-	ST231	1	0	6	6	ybt 14; ICEKp5	376	-	0	-	0	-	0	-	0	-	wzi104	KL51	-	High	0.9939	KL51_14_wcoZ	O1v2	O1	none	Very high	0.9844		aac(6')-Ib;rmtF	-	-	-	-	-	catA1^	arr-2	-	tet(B).v2*	-	-	TEM-104?
MB14019	Klebsiella pneumoniae	strong	149	336591	1250362	5408005	no	-	ST40	0	1	8	12	-	0	-	0	-	0	-	0	-	0	-	wzi173	KL155	?-	Good	0.9621	KL155_18_rmlB	OL101	OL101	?-*	Good	0.9196	OL101_01_rfbB	aac(3)-IIa.v1^;aac(6')-Ib-cr.v2;strA.v1^;strB.v1	-	-	qnrB1.v2^	-	-	CatB4.v1	-	sul2	tet(A).v1	-	dfrA14.v2*	OXA-1;TEM-1D.v1^
MB14026	Klebsiella pneumoniae	strong	292	191180	511983	5917976	no	-	ST307	0	1	8	12	-	0	-	0	-	0	-	0	-	0	-	wzi173	KL102	none	Very high	0.9927		O1/O2v2	O2afg	none	Very high	0.9845		aac(3)-IIa.v1^;aac(6')-Ib-cr.v2;strA.v1^;strB.v1	-	-	qnrB1.v2^	-	-	CatB4.v1?	-	sul2	tet(A).v1	-	dfrA14.v2*	OXA-1;TEM-1D.v1^
MB14113	Klebsiella pneumoniae	strong	165	185380	447373	5316327	no	-	ST29	1	1	6	7	ybt 14; ICEKp5	151	-	0	-	0	-	0	-	0	-	wzi19	KL19	*	High	0.9491		O1/O2v2	O1	none	Perfect	1		aac(3)-IIa.v1^;aac(6')-Ib-cr.v2	-	-	qnrB1.v2^	-	-	CatB4.v1?	-	-	-	-	dfrA14.v2*	OXA-1
MB14186	Klebsiella pneumoniae	strong	270	191061	400330	5916813	no	-	ST307	0	1	8	12	-	0	-	0	-	0	-	0	-	0	-	wzi173	KL102	none	Very high	0.9927		O1/O2v2	O2afg	none	Very high	0.9845		aac(3)-IIa.v1^;aac(6')-Ib-cr.v2;strA.v1^;strB.v1	-	-	qnrB1.v2^	-	-	CatB4.v1?	-	sul2	tet(A).v1	-	dfrA14.v2*	OXA-1;TEM-1D.v1^
MB14202	Klebsiella pneumoniae	strong	102	473630	1296022	5533860	no	-	ST307	0	1	8	12	-	0	-	0	-	0	-	0	-	0	-	wzi173	KL102	none	Very high	0.9927		O2v2	O2	none	Very high	0.9845		aac(3)-IIa.v1^;aac(6')-Ib-cr.v2;strA.v1^;strB.v1	-	-	qnrB1.v2^	-	-	CatB4.v1	-	sul2	tet(A).v1	-	dfrA14.v2*	OXA-1;TEM-1D.v1^
MB2047	Klebsiella pneumoniae	strong	106	376279	833159	5334223	no	-	ST29	1	1	8	12	ybt 14; ICEKp5	151	-	0	-	0	-	0	-	0	-	wzi19	KL19	*	High	0.9491		O1v2	O1	none	Perfect	1		aac(3)-IIa.v1^;aac(6')-Ib-cr.v2;strA.v1^;strB.v1	-	-	qnrB1.v2^	-	-	CatB4.v1	-	sul2	tet(A).v1	-	dfrA14.v2*	OXA-1;TEM-1D.v1^
MB2070	Klebsiella pneumoniae	strong	99	262040	734175	5370191	no	-	ST307	0	2	4	3	-	0	-	0	-	0	-	0	-	0	-	wzi173	KL102	?	Good	0.9927		O2v2	O2	none	Very high	0.9845		-	-	-	-	-	-	-	-	-	-	-	dfrA14.v2*	-
MB2086	Klebsiella pneumoniae	strong	248	204722	450111	6254809	no	-	ST258	2	2	8	12	ybt 17; ICEKp10	267-1LV	clb 3	19	-	0	-	0	-	0	-	wzi154	KL107	?	Good	0.9998		O2v2	O2	none	Very high	0.9838		aadA2;ant(2'')-Ia	-	-	-	-	mphE.v2;msrE	catB11;catB3.v2;cmlA6*	-	-	-	-	dfrA19*	CARB-2.v1^;FOX-5
MB2281	Klebsiella pneumoniae	strong	425	161384	375205	6211890	no	-	ST1691	0	1	7	11	-	0	-	0	-	0	-	0	-	0	-	-	KL64	none	Very high	0.9912		O2v1	O2	none	Very high	0.9871		aac(6')-33;aac(6')-Ib4;aadA1.v1;aadA2;ant(2'')-Ia	-	-	qnrS1	-	ereA*	-	-	sul1?	-	-	dfrA32	OXA-2
MB2623	Klebsiella pneumoniae	strong	110	365495	896106	5380945	no	-	ST788	0	1	9	13	-	0	-	0	-	0	-	0	-	0	-	wzi31	unknown (best match = KL31)	?-+	Low	0.994	KL31_18_manC,KL31_19_manB	O3b	O3b	?-	Good	0.9855	O3b_01_manC,O3b_02_manB	aac(3)-IIa.v1^;aac(6')-Ib-cr.v2;strA.v1^;strB.v1	-	-	qnrB1.v2^	-	-	CatB4.v1	-	sul2	tet(A).v1	-	dfrA14.v2*	OXA-1;TEM-1D.v1^
MB2756	Klebsiella pneumoniae	strong	111	372283	558435	5522566	no	-	ST280	0	1	8	12	-	0	-	0	-	0	-	0	-	0	-	wzi82	KL23	none	Very high	1		O2v2	O2	?	Good	0.9844		aac(3)-IIa.v1^;aac(6')-Ib-cr.v2;strA.v1^;strB.v1	-	-	qnrB1.v2^	-	-	CatB4.v1	-	sul2	tet(A).v1	-	dfrA14.v2*	OXA-1;TEM-1D.v1^
MB2930	Klebsiella pneumoniae	strong	8	5460489	5460489	5667351	no	-	ST15	1	0	5	4	ybt 10; ICEKp4	162	-	0	-	0	-	0	-	0	-	wzi24	KL24	-+	Good	1	KL24_19_ugd	O1v1	O1	none	Very high	0.9852		aadA^	-	-	-	-	-	-	-	sul1^	tet(A).v1	-	dfrA15.v2	-
MB2966	Klebsiella pneumoniae	strong	2	5309962	5309962	5572187	no	-	ST280	0	1	8	18	-	0	-	0	-	0	-	0	-	0	-	wzi82	KL23	none	Very high	1		unknown (best match = OL102)	unknown	-*	None	0.872	OL102_05_wbbL,OL102_06_rhamnan,OL102_07_wzm,OL102_08_wzt	aac(3)-IIa.v1^;aac(6')-Ib-cr.v2;strA.v1^;strA.v1^;strB.v1;strB.v1	-	-	qnrB1.v2^	-	-	CatB4.v1	-	sul2;sul2	tet(A).v1	-	dfrA14.v2*	OXA-1;TEM-1D.v1^;TEM-1D.v1^
MB2974	Klebsiella pneumoniae	strong	104	484529	1938315	5595580	no	-	ST70	1	1	8	12	ybt 8; ICEKp9	195	-	0	-	0	-	0	-	0	-	wzi123	KL136	none	Very high	0.99		O1v2	O1	none	Very high	0.9855		aac(3)-IIa.v1^;aac(6')-Ib-cr.v2;strA.v1^;strB.v1	-	-	qnrB1.v2^	-	-	CatB4.v1	-	sul2	tet(A).v1	-	dfrA14.v2*	OXA-1;TEM-1D.v1^
MB2983	Klebsiella pneumoniae	strong	114	393329	855984	5647208	no	-	ST405	1	1	7	11	ybt 13; ICEKp2	500	-	0	-	0	-	0	-	0	-	wzi424	KL151	none	Very high	0.9923		O4	O4	none	Very high	0.997		aac(3)-IIa.v1^;aac(6')-Ib-cr.v2;strA.v1^;strB.v1	-	-	qnrB1.v2^	-	-	CatB4.v1	-	sul2	-	-	dfrA14.v2*	OXA-1;TEM-1D.v1^
MB2990A	Klebsiella pneumoniae	strong	186	158413	397149	5832497	no	-	ST11	4	2	11	14	ybt 9; ICEKp3	503-1LV	-	0	iuc 1	1	-	0	-	0	rmpA2_6*-55%	wzi209	unknown (best match = KL47)	?-	None	0.9679	KL47_01_galF,KL47_02_cpsACP,KL47_17_rmlD,KL47_18_rmlC	unknown (best match = OL101)	unknown	?-+	None	0.9216	OL101_03_rfbD,OL101_04_rfbC,OL101_05_wbbL,OL101_09_glycosylhydrolase	aac(6')-Ib-cr.v2^;aadA2;aph3-Ia.v1^;rmtB	-	fosA3	-	-	mphA	catB3.v2	arr-3	-	tet(A).v1	-	dfrA1.v1	OXA-1;TEM-1D.v1^
MB3028	Klebsiella pneumoniae	strong	2	5162601	5162601	5315023	no	-	ST17	0	1	5	5	-	0	-	0	-	0	-	0	-	0	-	wzi130	KL58	none	Very high	0.9998		O3b	O3b	none	Very high	0.9902		aac(3)-IIa.v1^	-	-	qnrB1.v2^	-	-	-	-	-	tet(A).v1	-	dfrA14.v2*	-
MB3029	Klebsiella pneumoniae	strong	131	266560	767077	5530993	no	-	ST15	1	1	8	12	ybt 10; ICEKp4	17	-	0	-	0	-	0	-	0	-	wzi93	KL112	?-	Good	0.9865	KL112_15_gnd	O1v1	O1	none	Very high	0.9852		aac(3)-IIa.v1^;aac(6')-Ib-cr.v2;strA.v1^;strB.v1	-	-	qnrB1.v2^	-	-	CatB4.v1	-	sul2	tet(A).v1	-	dfrA14.v2*	OXA-1*;TEM-1D.v1^
MB3190	Klebsiella pneumoniae	strong	109	368410	900908	5517689	no	-	ST412	3	1	5	5	-	0	-	0	iuc 1	78	iro 1	1	rmp 1; KpVP-1	26-1LV	rmpA2_8*	wzi206	KL57	?-+	Good	0.9998	KL57_17_manB	O3b	O3b	?-	Good	0.9935	O3b_02_manB	aadA5	-	-	-	-	mphA	-	-	sul1	-	-	dfrA17	-
MB3267	Klebsiella pneumoniae	strong	128	473629	1105210	5624427	no	-	ST307	0	1	8	12	-	0	-	0	-	0	-	0	-	0	-	wzi173	KL102	none	Very high	0.9927		O2v2	O2	none	Very high	0.9845		aac(3)-IIa.v1^;aac(6')-Ib-cr.v2;strA.v1^;strB.v1	-	-	qnrB1.v2^	-	-	CatB4.v1	-	sul2	tet(A).v1	-	dfrA14.v2*	OXA-1;TEM-1D.v1^
MB3382	Klebsiella pneumoniae	strong	133	276074	1311399	5425470	no	-	ST551	0	1	8	12	-	0	-	0	-	0	-	0	-	0	-	wzi18	KL10	none	Very high	0.9663		O1v1	O1	none	Very high	0.9806		aac(3)-IIa.v1^;aac(6')-Ib-cr.v2;strA.v1^;strB.v1	-	-	qnrB1.v2^	-	-	CatB4.v1	-	sul2	tet(A).v1	-	dfrA14.v2*	OXA-1;TEM-1D.v1^
MB3435	Klebsiella pneumoniae	strong	5	5334486	5334486	5622678	no	-	ST307	0	1	8	12	-	0	-	0	-	0	-	0	-	0	-	wzi173	KL102	none	Very high	0.9927		O2v2	O2	none	Very high	0.9845		aac(3)-IIa.v1^;aac(6')-Ib-cr.v2;strA.v1^;strB.v1	-	-	qnrB1.v2^	-	-	CatB4.v1	-	sul2	tet(A).v1	-	dfrA14.v2*	OXA-1;TEM-1D.v1^
MB3529	Klebsiella pneumoniae	strong	157	343430	1133615	5521941	no	-	ST29	0	0	1	1	-	0	-	0	-	0	-	0	-	0	-	wzi85	KL30	-+*	Good	0.9655	KL30_15_wcuG	O1v2	O1	none	Very high	0.9939		-	-	-	-	-	-	-	-	-	tet(D)	-	-	-
MB3689	Klebsiella pneumoniae	strong	139	240280	766225	5732855	no	-	ST15	2	1	8	19	ybt 17; ICEKp10	289-2LV	clb 3	17-2LV	-	0	-	0	-	0	-	wzi93	KL112	none	Very high	0.9865		O1v1	O1	none	Very high	0.9852		aac(6')-Ib-cr.v2;ant(2'')-Ia;strA.v1^;strB.v1	-	-	qnrA1	-	mphA;mphE.v2;msrE	catB11?;catB3.v2;cmlA6*	-	sul2	-	-	dfrA12;dfrA14.v2*;dfrA19*	CARB-2.v1^;FOX-5;TEM-1D.v1^
MB3713	Klebsiella pneumoniae	strong	2	5513857	5513857	5686240	no	-	ST3576	0	1	8	27	-	0	-	0	-	0	-	0	-	0	-	wzi354	KL114	none	Very high	0.9911		O3b	O3b	none	Very high	0.9854		aac(3)-IIa.v1^;aac(6')-Ib-cr.v2;aac(6')-Ib-cr.v2;aac(6')-Ib-cr.v2;aac(6')-Ib-cr.v2;aac(6')-Ib-cr.v2;strA.v1^;strB.v1	-	-	qnrB1.v2^;qnrB1.v2^	-	-	CatB4.v1;CatB4.v1;CatB4.v1;CatB4.v1;CatB4.v1*	-	sul2*	tet(A).v1;tet(A).v1	-	dfrA14.v2*;dfrA14.v2*	OXA-1*;OXA-1*;OXA-1*;OXA-1*;OXA-1*;TEM-1D.v1^
MB3716	Klebsiella pneumoniae	strong	112	462705	734901	5586280	no	-	ST307	0	1	8	12	-	0	-	0	-	0	-	0	-	0	-	wzi173	KL102	none	Very high	0.9927		O2v2	O2	none	Very high	0.9845		aac(3)-IIa.v1^;aac(6')-Ib-cr.v2;strA.v1^;strB.v1	-	-	qnrB1.v2^	-	-	CatB4.v1	-	sul2	tet(A).v1	-	dfrA14.v2*	OXA-1;TEM-1D.v1^
MB3880	Klebsiella pneumoniae	strong	117	277877	583237	5431413	no	-	ST3688	0	1	8	11	-	0	-	0	-	0	-	0	-	0	-	wzi84	KL28	none	Very high	0.9945		O2v1	O2	none	Very high	0.9886		aac(6')-Ib-cr.v2;strA.v1^;strB.v1	-	-	qnrB1.v2^	-	-	CatB4.v1	-	sul2	tet(A).v1	-	dfrA14.v2*	OXA-1;TEM-1D.v1^
MB3935	Klebsiella pneumoniae	strong	3	5365823	5365823	5620450	no	-	ST307	0	1	4	5	-	0	-	0	-	0	-	0	-	0	-	wzi173	KL102	-	High	0.9927	KL102_07_wbaP	O2v2	O2	none	Very high	0.9845		aac(3)-IIa.v1	-	-	-	-	-	-	-	-	-	-	-	TEM-1D.v1^
MB3974	Klebsiella pneumoniae	strong	102	382118	873240	5283675	no	-	ST1426	0	1	6	10	-	0	-	0	-	0	-	0	-	0	-	wzi177	KL20	?-+	Good	0.9843	KL20_16_manC	O3/O3a	O3/O3a	?-*	Good	0.9549	O3/O3a_01_manC	aac(3)-IIa.v1^;aac(6')-Ib-cr.v2;strA.v1^;strB.v1	-	-	-	-	-	CatB4.v1	-	sul2	-	-	dfrA14.v2*	OXA-1;TEM-1D.v1^
MB4138	Klebsiella pneumoniae	strong	106	497953	734177	5556492	no	-	ST307	0	1	8	12	-	0	-	0	-	0	-	0	-	0	-	wzi173	KL102	none	Very high	0.9927		O2v2	O2	none	Very high	0.9845		aac(3)-IIa.v1^;aac(6')-Ib-cr.v2;strA.v1^;strB.v1	-	-	qnrB1.v2^	-	-	CatB4.v1	-	sul2	tet(A).v1	-	dfrA14.v2*	OXA-1;TEM-1D.v1^
MB4183A	Klebsiella pneumoniae	strong	264	308011	519754	5775865	no	-	ST307	0	1	8	12	-	0	-	0	-	0	-	0	-	0	-	wzi173	KL102	none	Very high	0.9927		O2v2	O2	none	Very high	0.9845		aac(3)-IIa.v1^;aac(6')-Ib-cr.v2;strA.v1^;strB.v1	-	-	qnrB1.v2^	-	-	CatB4.v1	-	sul2	tet(A).v1	-	dfrA14.v2*	OXA-1;TEM-1D.v1^
MB4187	Klebsiella pneumoniae	strong	109	473629	1246136	5556498	no	-	ST307	0	1	8	12	-	0	-	0	-	0	-	0	-	0	-	wzi173	KL102	none	Very high	0.9927		O2v2	O2	none	Very high	0.9845		aac(3)-IIa.v1^;aac(6')-Ib-cr.v2;strA.v1^;strB.v1	-	-	qnrB1.v2^	-	-	CatB4.v1	-	sul2	tet(A).v1	-	dfrA14.v2*	OXA-1;TEM-1D.v1^
MB4227	Klebsiella pneumoniae	strong	151	259472	455340	5692390	no	-	ST45	1	1	7	11	ybt 10; ICEKp4	78	-	0	-	0	-	0	-	0	-	wzi202	KL127	none	Very high	0.9995		OL101	OL101	*	High	0.9496		aac(3)-IIa.v1^;aac(6')-Ib-cr.v2;strA.v1^;strB.v1	-	-	qnrB1.v2^	-	-	CatB4.v1	-	sul2	-	-	dfrA14.v2*	OXA-1;TEM-1D.v1^
MB4373	Klebsiella pneumoniae	strong	102	473629	1246136	5553944	no	-	ST307	0	1	8	12	-	0	-	0	-	0	-	0	-	0	-	wzi173	KL102	none	Very high	0.9927		O2v2	O2	none	Very high	0.9845		aac(3)-IIa.v1^;aac(6')-Ib-cr.v2;strA.v1^;strB.v1	-	-	qnrB1.v2^	-	-	CatB4.v1	-	sul2	tet(A).v1	-	dfrA14.v2*	OXA-1;TEM-1D.v1^
MB4459	Klebsiella pneumoniae	strong	134	307848	541319	5414035	no	-	ST219	0	1	8	12	-	0	-	0	-	0	-	0	-	0	-	wzi177	KL114	none	Very high	0.9978		O1v1	O1	none	Very high	0.9855		aadA2^;aph3-Ia.v1^;strA.v1*;strB.v1*	-	-	qnrS1	-	mphA	catII.2*	-	sul1;sul2	tet(A).v1	-	dfrA12	-
MB4532	Klebsiella pneumoniae	strong	144	405887	769295	5587811	no	-	ST37	0	1	7	11	-	0	-	0	-	0	-	0	-	0	-	wzi96	KL38	none	Very high	0.9968		O3b	O3b	none	Very high	0.993		aac(3)-IIa.v1^;aac(6')-Ib-cr.v2;strA.v1^;strB.v1	-	-	qnrB1.v2^	-	-	CatB4.v1	-	sul2	-	-	dfrA14.v2*	OXA-1;TEM-1D.v1^
MB4640	Klebsiella pneumoniae	strong	128	318726	541319	5400662	no	-	ST219	0	1	7	10	-	0	-	0	-	0	-	0	-	0	-	wzi177	KL114	none	Very high	0.9978		O1v1	O1	none	Very high	0.9855		aadA2^;strA.v1*;strB.v1*	-	-	qnrS1	-	mphA	-	-	sul1;sul2	tet(A).v1	-	dfrA12	-
MB4645	Klebsiella pneumoniae	strong	107	355903	559840	5309671	no	-	ST152	0	1	7	11	-	0	-	0	-	0	-	0	-	0	-	wzi110	KL149	none	Very high	0.9998		O4	O4	none	Very high	0.9972		aac(3)-IIa.v1^;aac(6')-Ib-cr.v2;strA.v1^;strB.v1	-	-	qnrB1.v1	-	-	CatB4.v1	-	sul2	-	-	dfrA14.v2*	OXA-1;TEM-1D.v1^
MB4721	Klebsiella pneumoniae	strong	102	376279	948051	5314393	no	-	ST29	1	1	6	7	ybt 14; ICEKp5	151	-	0	-	0	-	0	-	0	-	wzi19	KL19	*	High	0.9491		O1v2	O1	-+	Good	1	O1/O2v2_06_wbbO	aac(3)-IIa.v1^;aac(6')-Ib-cr.v2	-	-	qnrB1.v2^	-	-	CatB4.v1	-	-	-	-	dfrA14.v2*	OXA-1
MB4741	Klebsiella pneumoniae	strong	148	235752	834934	5622236	no	-	ST551	0	1	8	12	-	0	-	0	-	0	-	0	-	0	-	wzi18	KL10	none	Very high	0.9662		O1v1	O1	none	Very high	0.9806		aac(3)-IIa.v1^;aac(6')-Ib-cr.v2;strA.v1^;strB.v1	-	-	qnrB1.v2^	-	-	CatB4.v1	-	sul2	tet(A).v1	-	dfrA14.v2*	OXA-1;TEM-1D.v1^
MB4773	Klebsiella pneumoniae	strong	3	5317137	5317137	5528504	no	-	ST307	0	1	9	19	-	0	-	0	-	0	-	0	-	0	-	wzi173	KL102	none	Very high	0.9927		O1/O2v2	O2afg	none	Very high	0.9845		aac(6')-Ib-cr.v2;aac(6')-Ib-cr.v2;aac(6')-Ib-cr.v2;strA.v1^;strB.v1	-	-	qnrB1.v2^	-	-	CatB4.v1;CatB4.v1;CatB4.v1	-	sul2	tet(A).v1	-	dfrA14.v2*	OXA-1;OXA-1;OXA-1;TEM-1D.v1^
MB4866	Klebsiella pneumoniae	strong	153	179112	447363	5311069	no	-	ST29	1	1	6	7	ybt 14; ICEKp5	151	-	0	-	0	-	0	-	0	-	wzi19	KL19	*	High	0.9491		O1/O2v2	O1	none	Perfect	1		aac(3)-IIa.v1^;aac(6')-Ib-cr.v2	-	-	qnrB1.v2^	-	-	CatB4.v1?	-	-	-	-	dfrA14.v2*	OXA-1
MB4957	Klebsiella pneumoniae	strong	144	301577	839074	5523239	no	-	ST471	0	1	8	12	-	0	-	0	-	0	-	0	-	0	-	wzi34	KL57	none	Very high	0.9859		O2v2	O2	none	Very high	0.9851		aac(3)-IIa.v1^;aac(6')-Ib-cr.v2;strA.v1^;strB.v1	-	-	qnrB1.v2^	-	-	CatB4.v1	-	sul2	tet(A).v1	-	dfrA14.v2*	OXA-1;TEM-1D.v1^
MB5436	Klebsiella pneumoniae	strong	153	241933	381518	5293700	no	-	ST1426	0	1	8	11	-	0	-	0	-	0	-	0	-	0	-	wzi177	KL20	?-+	Good	0.9844	KL20_16_manC	O3/O3a	O3/O3a	?-*	Good	0.9546	O3/O3a_01_manC	aac(6')-Ib-cr.v2;strA.v1^;strB.v1	-	-	qnrB1.v2^	-	-	CatB4.v1?	-	sul2	tet(A).v1	-	dfrA14.v2*	OXA-1;TEM-1D.v1^
MB5638	Klebsiella pneumoniae	strong	466	181696	516555	6012646	no	-	ST29	1	1	8	12	ybt 14; ICEKp5	151	-	0	-	0	-	0	-	0	-	wzi19	KL19	-+*	Good	0.9491	KL19_15_gnd	O1v2	O1	none	Perfect	1		aac(3)-IIa.v1^;aac(6')-Ib-cr.v2;strA.v1^;strB.v1	-	-	qnrB1.v2^	-	-	CatB4.v1	-	sul2	tet(A).v1	-	dfrA14.v2*	OXA-1;TEM-1D.v1^
MB5730	Klebsiella pneumoniae	strong	3	5357562	5357562	5438561	no	-	ST307	0	1	7	8	-	0	-	0	-	0	-	0	-	0	-	wzi173	KL102	none	Very high	0.9927		O2v2	O2	none	Very high	0.9845		strA.v1*;strB.v1*	-	-	-	-	-	catII.2*	-	sul2	-	-	dfrA14.v2*	TEM-1D.v1^
MB5897	Klebsiella pneumoniae	strong	322	162559	506136	5519823	no	-	ST307	0	2	8	8	-	0	-	0	-	0	-	0	-	0	-	wzi173	KL102	none	Very high	0.9927		O1/O2v2	O2afg	none	Very high	0.9845		strA.v1*;strB.v1*	-	-	-	-	-	catII.2*	-	sul2	-	-	dfrA14.v2*	TEM-1D.v1^
MB5947	Klebsiella pneumoniae	strong	123	356039	1146424	5524042	no	-	ST4295	0	0	3	4	-	0	-	0	-	0	-	0	-	0	-	wzi356	KL117	none	Very high	0.9969		O1v1	O1	none	Very high	0.984		aadA^;aph3-Ia.v1^	-	-	-	-	-	-	-	sul1	tet(D)*	-	-	-
MB5981	Klebsiella pneumoniae	strong	130	266961	849012	5464090	no	-	ST3688	1	1	8	11	ybt 14; ICEKp5	140-3LV	-	0	-	0	-	0	-	0	-	wzi84	KL28	none	Very high	0.9946		O2v1	O2	none	Very high	0.9886		aac(6')-Ib-cr.v2;strA.v1^;strB.v1	-	-	qnrB1.v2^	-	-	CatB4.v1	-	sul2	tet(A).v1	-	dfrA14.v2*	OXA-1;TEM-1D.v1^
MB6013	Klebsiella pneumoniae	strong	4	5382288	5382288	5634542	no	-	ST307	0	1	8	22	-	0	-	0	-	0	-	0	-	0	-	wzi173	KL102	none	Very high	0.9927		O2v2	O2	none	Very high	0.9845		aac(3)-IIa.v1*;aac(3)-IIa.v1*;aac(3)-IIa.v1*;aac(6')-Ib-cr.v2;aac(6')-Ib-cr.v2;aac(6')-Ib-cr.v2;strA.v1^;strB.v1	-	-	qnrB1.v2^	-	-	CatB4.v1;CatB4.v1;CatB4.v1	-	sul2	tet(A).v1	-	dfrA14.v2*	OXA-1;OXA-1;OXA-1;TEM-1D.v1^
MB6224	Klebsiella pneumoniae	strong	51	174936	500903	5383250	no	-	ST870	1	1	6	8	ybt 13; ICEKp2	304-2LV	-	0	-	0	-	0	-	0	-	wzi137	KL17	none	Very high	0.9998		O1v1	O1	none	Very high	0.9802		aph3-Ia.v1^;strA.v1^;strB.v1*	-	-	qnrB1.v2^	-	-	-	-	sul2*	-	-	dfrA14.v2*	TEM-1D.v1^
MB6278	Klebsiella pneumoniae	strong	98	473629	734177	5493311	no	-	ST307	0	1	7	7	-	0	-	0	-	0	-	0	-	0	-	wzi173	KL102	none	Very high	0.9927		O2v2	O2	none	Very high	0.9845		aac(6')-Ib-cr.v2	-	-	qnrB1.v2^	-	-	CatB4.v1	-	-	tet(A).v1	-	dfrA14.v2*	OXA-1
MB6333	Klebsiella pneumoniae	strong	61	172398	597253	5451111	no	-	ST3293	0	1	8	12	-	0	-	0	-	0	-	0	-	0	-	wzi227	KL60	?-	Good	0.9966	KL60_19_manB	O3b	O3b	?-	Good	0.9928	O3b_02_manB	aac(3)-IIa.v1^;aac(6')-Ib-cr.v2;strA.v1^;strB.v1	-	-	qnrB1.v2^	-	-	CatB4.v1?	-	sul2	tet(A).v1	-	dfrA14.v2*	OXA-1;TEM-1D.v1^
MB6483	Klebsiella pneumoniae	strong	2	5218654	5218654	5462416	no	-	ST870	1	1	6	15	ybt 13; ICEKp2	304-2LV	-	0	-	0	-	0	-	0	-	wzi137	KL17	none	Very high	0.9998		O1/O2v1	O1	none	Very high	0.9802		strA.v1^;strA.v1^;strB.v1*;strB.v1*	-	-	qnrB1.v2^	-	-	-	-	sul2*;sul2*	-	-	dfrA14.v2*;dfrA14.v2*;dfrA14.v2*	TEM-1D.v1^
MB6603	Klebsiella pneumoniae	strong	114	470713	738983	5419374	no	-	ST307	0	1	8	11	-	0	-	0	-	0	-	0	-	0	-	wzi173	KL102	none	Very high	0.9927		O2v2	O2	none	Very high	0.9845		aac(6')-Ib-cr.v2;strA.v1^;strB.v1	-	-	qnrB1.v2^	-	-	CatB4.v1	-	sul2	tet(A).v1	-	dfrA14.v2*	OXA-1;TEM-1D.v1^
MB6625	Klebsiella pneumoniae	strong	135	429190	773334	5427179	no	-	ST277-1LV	0	1	8	12	-	0	-	0	-	0	-	0	-	0	-	wzi97	KL46	?-+*	Good	0.9967	KL46_18_manC,KL46_19_manB	O3b	O3b	?-	Good	0.9924	O3b_01_manC,O3b_02_manB	aac(3)-IIa.v1^;aac(6')-Ib-cr.v2;strA.v1^;strB.v1	-	-	qnrB1.v2^	-	-	CatB4.v1	-	sul2	tet(A).v1	-	dfrA14.v2*	OXA-1;TEM-1D.v1^
MB6728	Klebsiella pneumoniae	strong	130	473629	1246136	5560950	no	-	ST307	0	1	8	12	-	0	-	0	-	0	-	0	-	0	-	wzi173	KL102	none	Very high	0.9927		O2v2	O2	none	Very high	0.9845		aac(3)-IIa.v1^;aac(6')-Ib-cr.v2;strA.v1^;strB.v1	-	-	qnrB1.v2^	-	-	CatB4.v1	-	sul2	tet(A).v1	-	dfrA14.v2*	OXA-1;TEM-1D.v1^
MB6795	Klebsiella pneumoniae	strong	4	5352870	5352870	5534853	no	-	ST3293	0	1	8	18	-	0	-	0	-	0	-	0	-	0	-	wzi227	KL60	none	Very high	0.9968		O3b	O3b	none	Very high	0.9928		aac(3)-IIa.v1^;aac(3)-IIa.v1^;aac(6')-Ib-cr.v2;aac(6')-Ib-cr.v2;strA.v1^;strB.v1	-	-	qnrB1.v2^;qnrB1.v2^	-	-	CatB4.v1;CatB4.v1	-	sul2	tet(A).v1;tet(A).v1	-	dfrA14.v2*	OXA-1;OXA-1;TEM-1D.v1^
MB6810	Klebsiella pneumoniae	strong	108	498279	1246157	5546948	no	-	ST307	0	1	8	12	-	0	-	0	-	0	-	0	-	0	-	wzi173	KL102	none	Very high	0.9927		unknown (best match = O2v2)	unknown	-	None	0.9873	O1/O2v2_01_wzm,O1/O2v2_02_wzt,O1/O2v2_03_wbbM,O1/O2v2_04_glf,O1/O2v2_05_wbbN	aac(3)-IIa.v1^;aac(6')-Ib-cr.v2;strA.v1^;strB.v1	-	-	qnrB1.v2^	-	-	CatB4.v1	-	sul2	tet(A).v1	-	dfrA14.v2*	OXA-1;TEM-1D.v1^
MB6816	Klebsiella pneumoniae	strong	121	318977	536899	5492803	no	-	ST788	0	1	9	13	-	0	-	0	-	0	-	0	-	0	-	wzi31	unknown (best match = KL31)	?-+	Low	0.9941	KL31_18_manC,KL31_19_manB	O3b	O3b	?-	Good	0.9855	O3b_01_manC,O3b_02_manB	aac(3)-IIa.v1^;aac(6')-Ib-cr.v2;strA.v1^;strB.v1	-	-	qnrB1.v2^	-	-	CatB4.v1	-	sul2	tet(A).v1	-	dfrA14.v2*	OXA-1;TEM-1D.v1^
MB6846	Klebsiella pneumoniae	strong	103	473629	738644	5533399	no	-	ST307	0	1	5	5	-	0	-	0	-	0	-	0	-	0	-	wzi173	KL102	none	Very high	0.9927		O2v2	O2	none	Very high	0.9845		strA.v1^;strB.v1	-	-	-	-	-	-	-	sul2	-	-	-	TEM-1D.v1^
MB6902	Klebsiella pneumoniae	strong	111	473630	738644	5533461	no	-	ST307	0	1	5	5	-	0	-	0	-	0	-	0	-	0	-	wzi173	KL102	none	Very high	0.9927		O2v2	O2	none	Very high	0.9845		strA.v1^;strB.v1	-	-	-	-	-	-	-	sul2	-	-	-	TEM-1D.v1^
MB6992	Klebsiella pneumoniae	strong	135	302410	556386	5421119	no	-	ST4885	0	1	8	12	-	0	-	0	-	0	-	0	-	0	-	wzi325	KL56	?-	Good	0.9749	KL56_17_rmlB,KL56_18_rmlA	OL103	OL103	*	High	0.9461		aac(3)-IIa.v1^;aac(6')-Ib-cr.v2;strA.v1^;strB.v1	-	-	qnrB1.v2^	-	-	CatB4.v1	-	sul2	tet(A).v1	-	dfrA14.v2*	OXA-1;TEM-1D.v1^
MB7115	Klebsiella pneumoniae	strong	123	203926	595495	5452500	no	-	ST15	0	0	7	13	-	0	-	0	-	0	-	0	-	0	-	wzi118	KL146	*	Very high	0.9516		O1/O2v2	unknown	none	Very high	0.9837		aac(3)-IId^;aac(6')-Ib-cr.v2;aadA16*;strA.v1*;strB.v1*	-	-	qnrB6^	-	-	-	arr-3	sul1;sul1;sul2	tet(D)	-	dfrA27	TEM-1D.v1^
MB7231	Klebsiella pneumoniae	strong	4	5229078	5229078	5483928	no	-	ST29	1	2	8	18	ybt 14; ICEKp5	151	-	0	-	0	-	0	-	0	-	wzi19	KL19	*	High	0.9491		O1/O2v2	O1	none	Perfect	1		aac(3)-IIa.v1^;aac(3)-IIa.v1^;aac(6')-Ib-cr.v2;aac(6')-Ib-cr.v2;strA.v1^;strB.v1	-	-	qnrB1.v2^	-	-	CatB4.v1;CatB4.v1	-	sul2	-	-	dfrA14.v2*	OXA-1;OXA-1;TEM-1D.v1^;TEM-1D.v1^
MB7349	Klebsiella pneumoniae	strong	76	172954	536942	5563976	no	-	ST15	1	1	7	8	ybt 10; ICEKp4	28	-	0	-	0	-	0	-	0	-	wzi24	KL24	-	High	1	KL24_13_wcuG	O1v1	O1	none	Very high	0.9852		aac(6')-Ib-cr.v2;aadA2^;aph3-Ia.v1^	-	-	-	-	mphA	-	-	sul1	-	-	dfrA12	TEM-1D.v1^
MB7408	Klebsiella pneumoniae	strong	199	267204	878678	5895703	no	-	ST307	0	1	8	12	-	0	-	0	-	0	-	0	-	0	-	wzi173	KL102	none	Very high	0.9927		O2v2	O2	none	Very high	0.9845		aac(3)-IIa.v1^;aac(6')-Ib-cr.v2;strA.v1^;strB.v1	-	-	qnrB1.v2^	-	-	CatB4.v1	-	sul2	tet(A).v1	-	dfrA14.v2*	OXA-1;TEM-1D.v1^
MB7528	Klebsiella pneumoniae	strong	183	168269	536942	5573600	no	-	ST15	1	1	7	8	ybt 10; ICEKp4	28	-	0	-	0	-	0	-	0	-	wzi24	KL24	-	High	1	KL24_13_wcuG	O1/O2v1	O1	none	Very high	0.9852		aac(6')-Ib-cr.v2;aadA2^;aph3-Ia.v1^	-	-	-	-	mphA	-	-	sul1	-	-	dfrA12	TEM-1D.v1^
MB7578	Klebsiella pneumoniae	strong	149	287617	609459	5521930	no	-	ST45	1	0	4	4	ybt 10; ICEKp4	78	-	0	-	0	-	0	-	0	-	wzi101	KL24	none	Very high	0.9901		O2v1	O2	none	Very high	0.9876		-	-	-	qnrB4	-	-	-	-	sul1	-	-	dfrA1.v1	DHA-1
MB7592	Klebsiella pneumoniae	strong	147	244291	647048	5548247	no	-	ST307	0	1	8	12	-	0	-	0	-	0	-	0	-	0	-	wzi173	KL102	none	Very high	0.9927		O1/O2v2	O2afg	none	Very high	0.9845		aac(3)-IIa.v1^;aac(6')-Ib-cr.v2;strA.v1^;strB.v1	-	-	qnrB1.v2^	-	-	CatB4.v1?	-	sul2	tet(A).v1	-	dfrA14.v2*	OXA-1;TEM-1D.v1^
MB7606	Klebsiella pneumoniae	strong	3	5388503	5388503	5676418	no	-	ST307	0	2	7	9	-	0	-	0	-	0	-	0	-	0	-	wzi173	KL102	none	Very high	0.9927		O2v2	O2	none	Very high	0.9845		aac(6')-Ib-cr.v2	-	-	qnrB1.v2^;qnrS1	-	-	CatB4.v1	-	-	-	-	dfrA14.v2*;dfrA14.v2*	OXA-1
MB7611	Klebsiella pneumoniae	strong	293	355903	483471	5530290	no	-	ST152	1	1	7	12	ybt 10; ICEKp4	89-2LV	-	0	-	0	-	0	-	0	-	wzi110	KL149	none	Very high	0.9998		O4	O4	none	Very high	0.9973		aac(3)-IIa.v1^;aac(6')-Ib-cr.v2;strA.v1^;strB.v1	-	-	qnrB1.v1;qnrS1	-	-	CatB4.v1	-	sul2	-	-	dfrA14.v2*	OXA-1;TEM-1D.v1^
MB7700	Klebsiella pneumoniae	strong	87	418458	1133393	5394550	no	-	ST4872	0	1	10	12	-	0	-	0	-	0	-	0	-	0	-	-	KL39	?-	Good	0.9923	KL39_18_manC	O3b	O3b	?-	Good	0.9894	O3b_01_manC	aac(6')-Ib-cr.v2;aadA16*;aph3-Ia.v1	-	-	qnrS1	-	mphA	floR.v1	arr-3	sul1	tet(A).v2	-	dfrA27	TEM-1D.v1^
MB7722	Klebsiella pneumoniae	strong	186	317790	1265254	5754243	no	-	ST45	1	1	10	17	ybt 10; ICEKp4	80	-	0	-	0	-	0	-	0	-	wzi50	KL52	?-	Good	0.9802	KL52_19_rmlA	OL101	OL101	?-*	Good	0.9203	OL101_02_rfbA	aac(3)-IId^;aac(6')-Ib-cr.v2^;aadA16*;aph3-Ia.v1;strA.v1^;strB.v1	-	-	qnrS1	-	mphA	catB3.v2;floR.v1	arr-3	sul1;sul2	tet(A).v1?	-	dfrA27	OXA-1
MB7833	Klebsiella pneumoniae	strong	113	378085	734177	5580275	no	-	ST307	0	1	8	12	-	0	-	0	-	0	-	0	-	0	-	wzi173	KL102	none	Very high	0.9927		O2v2	O2	none	Very high	0.9845		aac(3)-IIa.v1^;aac(6')-Ib-cr.v2;strA.v1^;strB.v1	-	-	qnrB1.v2^	-	-	CatB4.v1	-	sul2	tet(A).v1	-	dfrA14.v2*	OXA-1;TEM-1D.v1^
MB7837	Klebsiella pneumoniae	strong	49	303880	661460	5341627	no	-	ST2004	0	1	8	12	-	0	-	0	-	0	-	0	-	0	-	wzi83	KL23	?-	Good	0.9959	KL23_11_wckA	O2v2	O2	none	Very high	0.9845		aac(3)-IIa.v1^;aac(6')-Ib-cr.v2;strA.v1^;strB.v1	-	-	qnrB1.v2^	-	-	CatB4.v1?	-	sul2	tet(A).v1	-	dfrA14.v2*	OXA-1;TEM-1D.v1^
MB7868	Klebsiella pneumoniae	strong	4	5294676	5294676	5618800	no	-	ST1373	0	1	8	13	-	0	-	0	-	0	-	0	-	0	-	wzi96	KL38	none	Very high	0.9994		O3b	O3b	none	Very high	0.992		aac(3)-IIa.v1^;aac(6')-Ib-cr.v2;strA.v1^;strB.v1	-	-	qnrB1.v2^	-	-	CatB4.v1	-	sul2	tet(A).v1	-	dfrA14.v2*	OXA-1;TEM-1D.v1^
MB7921	Klebsiella pneumoniae	strong	124	227570	578821	5450560	no	-	ST14	0	0	4	4	-	0	-	0	-	0	-	0	-	0	-	wzi16	KL16	none	Very high	0.9941		O1v1	O1	none	Very high	0.9855		aadA1.v1^	-	-	-	-	-	-	-	sul1	tet(D)	-	dfrA1.v2	-
MB7964	Klebsiella pneumoniae	strong	3	5269796	5269796	5446111	no	-	ST2004	0	1	8	26	-	0	-	0	-	0	-	0	-	0	-	wzi83	KL23	none	Very high	0.9959		O1/O2v2	O2afg	none	Very high	0.9844		aac(3)-IIa.v1^;aac(3)-IIa.v1^;aac(6')-Ib-cr.v2;aac(6')-Ib-cr.v2;strA.v1^;strA.v1^;strB.v1;strB.v1	-	-	qnrB1.v2^;qnrB1.v2^	-	-	CatB4.v1;CatB4.v1	-	sul2;sul2	tet(A).v1;tet(A).v1	-	dfrA14.v2*;dfrA14.v2*	OXA-1;OXA-1;TEM-1D.v1^;TEM-1D.v1^
MB8251	Klebsiella pneumoniae	strong	2	5403680	5403680	5555022	no	-	ST307	1	1	8	12	ybt 13; ICEKp2	299-2LV	-	0	-	0	-	0	-	0	-	wzi173	KL102	none	Very high	0.9927		O2v2	O2	none	Very high	0.9845		aac(3)-IIa.v1^;aac(6')-Ib-cr.v2;strA.v1^;strB.v1	-	-	qnrB1.v2^	-	-	CatB4.v1	-	sul2	tet(A).v1	-	dfrA14.v2*	OXA-1;TEM-1D.v1^
MB8408	Klebsiella pneumoniae	strong	249	200037	592882	5436725	no	-	ST307	1	1	8	12	ybt 13; ICEKp2	299-2LV	-	0	-	0	-	0	-	0	-	wzi173	KL102	none	Very high	0.9927		O1/O2v2	O2afg	none	Very high	0.9845		aac(3)-IIa.v1^;aac(6')-Ib-cr.v2;strA.v1^;strB.v1	-	-	qnrB1.v2^	-	-	CatB4.v1?	-	sul2	tet(A).v1	-	dfrA14.v2*	OXA-1;TEM-1D.v1^
MB8483	Klebsiella pneumoniae	strong	113	378085	1183784	5578944	no	-	ST307	0	1	8	12	-	0	-	0	-	0	-	0	-	0	-	wzi173	KL102	none	Very high	0.9927		O2v2	O2	none	Very high	0.9845		aac(3)-IIa.v1^;aac(6')-Ib-cr.v2;strA.v1^;strB.v1	-	-	qnrB1.v2^	-	-	CatB4.v1	-	sul2	tet(A).v1	-	dfrA14.v2*	OXA-1;TEM-1D.v1^
MB8543	Klebsiella pneumoniae	strong	312	340443	1009254	5610607	no	-	ST4023	0	1	7	11	-	0	-	0	-	0	-	0	-	0	-	wzi23	KL13	?-	Good	0.9887	KL13_18_manB	O3b	O3b	?-	Good	0.9883	O3b_02_manB	aadA2^;aph3-Ia.v1^;strA.v1*;strB.v1*	-	-	qnrS1	-	mphA	catII.2*	-	sul1;sul2	-	-	dfrA12	-
MB8622	Klebsiella pneumoniae	strong	67	268808	447373	5321590	no	-	ST29	1	1	8	12	ybt 14; ICEKp5	151	-	0	-	0	-	0	-	0	-	wzi19	KL19	*	High	0.9491		O1v2	O1	none	Perfect	1		aac(3)-IIa.v1^;aac(6')-Ib-cr.v2;strA.v1^;strB.v1	-	-	qnrB1.v2^	-	-	CatB4.v1?	-	sul2	tet(A).v1	-	dfrA14.v2*	OXA-1;TEM-1D.v1^
MB8674	Klebsiella pneumoniae	strong	93	497942	1246136	5440250	no	-	ST307	0	1	7	10	-	0	-	0	-	0	-	0	-	0	-	wzi173	KL102	none	Very high	0.9927		O2v2	O2	-	High	0.9845	O1/O2v2_06_wbbO	aac(3)-IIa.v1^;aac(6')-Ib-cr.v2;strA.v1^;strB.v1	-	-	-	-	-	CatB4.v1	-	sul2	-	-	dfrA14.v2*	OXA-1;TEM-1D.v1^
MB8732	Klebsiella pneumoniae	strong	142	337414	1088548	5602956	no	-	ST110	3	1	4	6	-	0	-	0	iuc 5	59	-	0	-	0	-	-	KL2	-	High	0.9884	KL2_13	O1v2	O1	none	Very high	0.9949		aac(3)-IIa.v1^;aadA^;aph3-Ia.v1^	-	-	-	-	-	floR.v1*	-	sul3^	-	-	-	-
MB8773	Klebsiella pneumoniae	strong	117	473630	736334	5535674	no	-	ST307	0	1	8	12	-	0	-	0	-	0	-	0	-	0	-	wzi173	KL102	-	High	0.9927	KL102_08_wzy	O2v2	O2	none	Very high	0.9845		aac(3)-IIa.v1^;aac(6')-Ib-cr.v2;strA.v1^;strB.v1	-	-	qnrB1.v2^	-	-	CatB4.v1	-	sul2	tet(A).v1	-	dfrA14.v2*	OXA-1;TEM-1D.v1^
MB8806	Klebsiella pneumoniae	strong	4	5366016	5366016	5570189	no	-	ST307	0	2	6	6	-	0	-	0	-	0	-	0	-	0	-	wzi173	KL102	none	Very high	0.9925		O2v2	O2	none	Very high	0.9845		aac(3)-IIa.v1	-	-	-	-	-	-	-	-	-	-	dfrA14.v2*	TEM-1D.v1^
MB8852	Klebsiella pneumoniae	strong	160	204302	447367	5331586	no	-	ST29	1	1	8	12	ybt 14; ICEKp5	151	-	0	-	0	-	0	-	0	-	wzi19	KL19	*	High	0.9491		O1/O2v2	O1	none	Perfect	1		aac(3)-IIa.v1^;aac(6')-Ib-cr.v2;strA.v1^;strB.v1	-	-	qnrB1.v2^	-	-	CatB4.v1?	-	sul2	tet(A).v1	-	dfrA14.v2*	OXA-1;TEM-1D.v1^
MB8946	Klebsiella pneumoniae	strong	95	445238	856074	5455299	no	-	ST37	0	1	8	12	-	0	-	0	-	0	-	0	-	0	-	wzi50	KL15	none	Very high	0.9957		O4	O4	none	Very high	0.9972		aac(3)-IIa.v1^;aac(6')-Ib-cr.v2;strA.v1^;strB.v1	-	-	qnrB1.v2^	-	-	CatB4.v1	-	sul2	tet(A).v1	-	dfrA14.v2*	OXA-1;TEM-1D.v1^
MB9017	Klebsiella pneumoniae	strong	2	5569742	5569742	5571490	no	-	ST307	0	1	7	16	-	0	-	0	-	0	-	0	-	0	-	wzi173	KL102	none	Very high	0.9927		O1/O2v2	O2afg	-	High	0.9845	O1/O2v2_06_wbbO	aac(6')-Ib-cr.v2;strA.v1^;strA.v1^;strB.v1;strB.v1	-	-	qnrB1.v2^	-	-	CatB4.v1	-	sul2;sul2	-	-	dfrA14.v2*;dfrA14.v2*	OXA-1;TEM-1D.v1^;TEM-1D.v1^
MB9062	Klebsiella pneumoniae	strong	106	497363	1246157	5556723	no	-	ST307	0	1	8	12	-	0	-	0	-	0	-	0	-	0	-	wzi173	KL102	none	Very high	0.9927		O2v2	O2	none	Very high	0.9845		aac(3)-IIa.v1^;aac(6')-Ib-cr.v2;strA.v1^;strB.v1	-	-	qnrB1.v2^	-	-	CatB4.v1	-	sul2	tet(A).v1	-	dfrA14.v2*	OXA-1;TEM-1D.v1^
MB9481	Klebsiella pneumoniae	strong	5	5352213	5352213	5687024	no	-	ST14	0	2	9	17	-	0	-	0	-	0	-	0	-	0	-	wzi2	KL2	-	High	0.9974	KL2_14_wcaJ	O1/O2v1	O1	none	Very high	0.9999		aac(3)-IId^;aac(6')-Ib-cr.v2;aadA2^;aph(3')-VI?;armA;sat-2	-	-	-	-	mphE.v2^;msrE	CatB4.v1	-	sul1	-	-	dfrA1.v1;dfrA12	OXA-1
MB9514	Klebsiella pneumoniae	strong	155	269333	647048	5551337	no	-	ST307	0	1	8	12	-	0	-	0	-	0	-	0	-	0	-	wzi173	KL102	none	Very high	0.9927		O1/O2v2	O2afg	none	Very high	0.9845		aac(3)-IIa.v1^;aac(6')-Ib-cr.v2;strA.v1^;strB.v1	-	-	qnrB1.v2^	-	-	CatB4.v1?	-	sul2	tet(A).v1	-	dfrA14.v2*	OXA-1;TEM-1D.v1^
MB9577	Klebsiella pneumoniae	strong	102	376331	948051	5333172	no	-	ST29	1	1	8	12	ybt 14; ICEKp5	151	-	0	-	0	-	0	-	0	-	wzi19	KL19	*	High	0.9491		O1v2	O1	none	Perfect	1		aac(3)-IIa.v1^;aac(6')-Ib-cr.v2;strA.v1^;strB.v1	-	-	qnrB1.v2^	-	-	CatB4.v1	-	sul2	tet(A).v1	-	dfrA14.v2*	OXA-1;TEM-1D.v1^
MB9601	Klebsiella pneumoniae	strong	176	288017	514518	5658117	no	-	ST5221	0	0	4	5	-	0	-	0	-	0	-	0	-	0	-	wzi227	KL60	?-	Good	0.9968	KL60_18_manC,KL60_19_manB	O3b	O3b	?-	Good	0.9916	O3b_01_manC,O3b_02_manB	aac(3)-IId^;strB.v1	-	-	qnrB6^	-	-	-	-	sul1	tet(D)	-	-	-
MB9643	Klebsiella pneumoniae	strong	160	322089	576540	5490161	no	-	ST1661	0	1	6	6	-	0	-	0	-	0	-	0	-	0	-	wzi128	KL1	none	Very high	0.9973		O2v2	O2	none	Very high	0.99		-	-	-	qnrS1	-	-	-	-	sul1	tet(A).v1	-	dfrA1.v1	DHA-1
MB9904	Klebsiella pneumoniae	strong	189	215916	622783	5597824	no	-	ST3626	0	0	0	0	-	0	-	0	-	0	-	0	-	0	-	wzi114	KL8	-*	High	0.9839	KL8_08_wcsG	O3b	O3b	none	Very high	0.9893		-	-	-	-	-	-	-	-	-	-	-	-	-
MB9934	Klebsiella pneumoniae	strong	265	149472	407895	5610084	no	-	ST25	1	1	8	16	ybt unknown	0	-	0	-	0	-	0	-	0	-	wzi72	KL2	none	Very high	0.984		O1v2	O1	none	Very high	0.9919		aac(3)-IIa.v1^;aac(6')-Ib-cr.v2;aadA2;strA.v1^;strB.v1	-	-	qnrB1.v2^	-	-	CatB4.v1;cmlA4*	-	sul1;sul2	tet(A).v1	-	dfrA14.v2*;dfrA15.v2*	OXA-1;TEM-1D.v1^
[truncated: 58 more columns]

## Sheet: Table_S3
BioSample	SRA	Country/Study	Collection Year	Cluster	gyrA mutation	SHV allele
SAMEA111505687	ERR10431850	Paraguay	2020	1	GyrA-83I	SHV-205
SAMEA3531796	ERR1218732	Thailand	2015	2	GyrA-83I	SHV-28
SAMEA3531809	ERR1218738	Thailand	2015	2	GyrA-83I	SHV-28
SAMEA3531817	ERR1218739	Thailand	2015	2	GyrA-83I	SHV-28
SAMEA3531885	ERR1218772	Thailand	2015	2	GyrA-83I	SHV-28
SAMEA3720950	ERR1415580	Europe	2014	2	GyrA-83I	SHV-28
SAMEA1713029	ERR257620	UK	2010	2	GyrA-83I	SHV-28
SAMEA4724625	ERR2631532	Norway	2012	2	GyrA-83I	SHV-28
SAMEA4724630	ERR2631537	Norway	2014	2	GyrA-83I	SHV-28
SAMEA4724631	ERR2631538	Norway	2014	2	GyrA-83I	SHV-28
SAMEA4724632	ERR2631539	Norway	2014	2	GyrA-83I	SHV-28
SAMEA4724633	ERR2631540	Norway	2014	2	GyrA-83I	SHV-28
SAMEA4724634	ERR2631541	Norway	2014	2	GyrA-83I	SHV-28
SAMEA4724635	ERR2631542	Norway	2014	2	GyrA-83I	SHV-28
SAMEA4724636	ERR2631543	Norway	2014	2	GyrA-83I	SHV-28
SAMEA4724637	ERR2631544	Norway	2015	2	GyrA-83I	SHV-28
SAMEA4724638	ERR2631545	Norway	2015	2	GyrA-83I	SHV-28
SAMEA4724639	ERR2631546	Norway	2015	2	GyrA-83I	SHV-28
SAMEA4724640	ERR2631547	Norway	2015	2	GyrA-83I	SHV-28
SAMEA4724641	ERR2631548	Norway	2015	2	GyrA-83I	SHV-28
SAMEA4724642	ERR2631549	Norway	2012	2	GyrA-83I	SHV-28
SAMEA4724645	ERR2631552	Norway	2015	2	GyrA-83I	SHV-28
SAMEA4724646	ERR2631553	Norway	2015	2	GyrA-83I	SHV-28
SAMEA4724647	ERR2631554	Norway	2015	2	GyrA-83I	SHV-28
SAMEA4724648	ERR2631555	Norway	2015	2	GyrA-83I	SHV-28
SAMEA4724649	ERR2631556	Norway	2015	2	GyrA-83I	SHV-28
SAMEA4724650	ERR2631557	Norway	2015	2	GyrA-83I	SHV-28
SAMEA4724651	ERR2631558	Norway	2015	2	GyrA-83I	SHV-28
SAMEA4724652	ERR2631559	Norway	2015	2	GyrA-83I	SHV-28
SAMEA4724653	ERR2631560	Norway	2015	2	GyrA-83I	SHV-28
SAMEA4745129	ERR2653374	Norway	2013	2	GyrA-83I	SHV-28
SAMEA1905176	ERR276947	UK	2011	2	GyrA-83I	SHV-28
SAMEA2054751	ERR311470	UK	2015	2	GyrA-83I	SHV-28
SAMEA2053711	ERR311471	UK	2012	2	GyrA-83I	SHV-28
SAMEA2054837	ERR314437	UK	2015	2	GyrA-83I	SHV-28
SAMEA2054039	ERR314442	UK	2012	2	GyrA-83I	SHV-28
SAMEA2054920	ERR314458	UK	2012	2	GyrA-83I	SHV-28
SAMEA2053865	ERR314459	UK	2012	2	GyrA-83I	SHV-28
SAMEA2053867	ERR314465	UK	2012	2	GyrA-83I	SHV-28
SAMEA2054085	ERR314505	UK	2012	2	GyrA-83I	SHV-28
SAMEA2055002	ERR314524	UK	2015	2	GyrA-83I	SHV-28
SAMEA2053942	ERR314525	UK	2012	2	GyrA-83I	SHV-28
SAMEA2054099	ERR314547	UK	2012	2	GyrA-83I	SHV-28
SAMEA2072925	ERR349773	Nepal	2012	2	GyrA-83I	SHV-28
SAMEA2072950	ERR349787	Nepal	2012	2	GyrA-83I	SHV-28
SAMEA2073118	ERR349797	Nepal	2012	2	GyrA-83I	SHV-28
SAMEA5988753	ERR3569676	Europe	2016	2	GyrA-83I	SHV-28
SAMEA2273850	ERR486458	UK	2011	2	GyrA-83I	SHV-28
SAMEA8948891	ERR6293953	Norway	2015	2	GyrA-83I	SHV-28
SAMEA8948914	ERR6293954	Norway	2015	2	GyrA-83I	SHV-28
SAMN24009722	SRR5386440	Northwestern	2021	1	GyrA-83I	SHV-205
SAMN37999665	SRR26538046	Houston (This Study)	2020	1	GyrA-83I	SHV-205
SAMN37999666	SRR26538045	Houston (This Study)	2020	1	GyrA-83I	SHV-205
SAMN37999667	SRR26538008	Houston (This Study)	2020	2	GyrA-83I	SHV-28
SAMN37999668	SRR26537997	Houston (This Study)	2020	2	GyrA-83I	SHV-11
SAMN37999670	SRR26537975	Houston (This Study)	2020	1	GyrA-83I	SHV-205
SAMN37999678	SRR26538015	Houston (This Study)	2020	2	GyrA-83I	SHV-28
SAMN37999702	SRR26537989	Houston (This Study)	2021	2	GyrA-83I	SHV-28
SAMN37999711	SRR26537979	Houston (This Study)	2022	2	GyrA-83I	SHV-28
SAMN37999712	SRR26537978	Houston (This Study)	2022	2	GyrA-83I	SHV-28
SAMN37999717	SRR26537972	Houston (This Study)	2022	1	GyrA-83I	SHV-28
SAMN37999723	SRR26537966	Houston (This Study)	2022	2	GyrA-83I	SHV-28
SAMN37999725	SRR26537963	Houston (This Study)	2016	3	GyrA-83I+87N	SHV-28
SAMN37999735	SRR26537952	Houston (This Study)	2017	1	GyrA-83I	SHV-28
SAMN2817399	SRR19165516	Houston (This Study)	2017	1	GyrA-83I	SHV-205
SAMN37999739	SRR26537948	Houston (This Study)	2017	2	GyrA-83I	SHV-28
SAMN28173993	SRR19165512	Houston (This Study)	2017	3	GyrA-83I+87N	SHV-28
SAMN37999742	SRR26537945	Houston (This Study)	2017	1	GyrA-83I	SHV-205
SAMN37999743	SRR26537944	Houston (This Study)	2017	1	GyrA-83I	SHV-28
SAMN37999744	SRR26537943	Houston (This Study)	2017	1	GyrA-83I	SHV-205
SAMN37999746	SRR26537940	Houston (This Study)	2017	1	GyrA-83I	SHV-205
SAMN28173992	SRR19165495	Houston (This Study)	2018	3	GyrA-83I+87N	SHV-28
SAMN28174025	SRR19165584	Houston (This Study)	2018	1	GyrA-83I	SHV-205
SAMN37999759	SRR26537926	Houston (This Study)	2018	1	GyrA-83I	SHV-205
SAMN37999760	SRR26537925	Houston (This Study)	2018	2	GyrA-83I	SHV-28
SAMN37999762	SRR26537923	Houston (This Study)	2018	1	GyrA-83I	SHV-205
SAMN37999763	SRR26537922	Houston (This Study)	2018	1	GyrA-83I	SHV-205
SAMN37999765	SRR26538043	Houston (This Study)	2018	2	GyrA-83I	SHV-28
SAMN37999766	SRR26538042	Houston (This Study)	2018	2	GyrA-83I	SHV-28
SAMN37999769	SRR26538039	Houston (This Study)	2018	2	GyrA-83I	SHV-28
SAMN28174070	SRR19165559	Houston (This Study)	2019	2	GyrA-83I	SHV-28
SAMN37999776	SRR26538031	Houston (This Study)	2019	1	GyrA-83I	SHV-205
SAMN28174085	SRR19165481	Houston (This Study)	2019	2	GyrA-83I	SHV-28
SAMN37999778	SRR26538029	Houston (This Study)	2019	1	GyrA-83I	SHV-205
SAMN37999780	SRR26538027	Houston (This Study)	2019	1	GyrA-83I	SHV-205
SAMN37999782	SRR26538025	Houston (This Study)	2019	2	GyrA-83I	SHV-28
SAMN28174007	SRR19165468	Houston (This Study)	2019	3	GyrA-83I+87N	SHV-28
SAMN37999784	SRR26538023	Houston (This Study)	2019	1	GyrA-83I	SHV-205
SAMN14792124	SRR11725262	Utah Public Health Laboratory Infectious Disease submission group (UPHL_ID)	2020	1	GyrA-83I	SHV-205
SAMN15869162	SRR12508579	Houston (CRACKLE)	2016	2	GyrA-83I	SHV-28
SAMN15868159	SRR12508651	Houston (CRACKLE)	2017	2	GyrA-83I	SHV-28
SAMN15869001	SRR12508660	Houston (CRACKLE)	2016	3	GyrA-83I+87N	SHV-28
SAMN15868999	SRR12508663	Houston (CRACKLE)	2016	3	GyrA-83I+87N	SHV-28
SAMN15868997	SRR12508665	Houston (CRACKLE)	2016	3	GyrA-83I+87N	SHV-28
SAMN15868994	SRR12508668	Houston (CRACKLE)	2016	3	GyrA-83I+87N	SHV-28
SAMN15868993	SRR12508669	Houston (CRACKLE)	2016	3	GyrA-83I+87N	SHV-28
SAMN15868985	SRR12508678	Houston (CRACKLE)	2016	3	GyrA-83I+87N	SHV-28
SAMN15868984	SRR12508679	Houston (CRACKLE)	2016	3	GyrA-83I+87N	SHV-28
SAMN15868983	SRR12508680	Houston (CRACKLE)	2016	3	GyrA-83I+87N	SHV-28
SAMN15868982	SRR12508681	Houston (CRACKLE)	2016	3	GyrA-83I+87N	SHV-28
SAMN15868516	SRR12508778	Houston (CRACKLE)	2016	2	GyrA-83I	SHV-28
SAMN15868505	SRR12508790	Houston (CRACKLE)	2017	2	GyrA-83I	SHV-28
SAMN15868273	SRR12508831	Houston (CRACKLE)	2017	2	GyrA-83I	SHV-28
SAMN15868151	SRR12508836	Houston (CRACKLE)	2016	2	GyrA-83I	SHV-28
SAMN15868242	SRR12508865	Houston (CRACKLE)	2016	2	GyrA-83I	SHV-28
SAMN15868801	SRR12508897	Houston (CRACKLE)	2017	1	GyrA-83I	SHV-28
SAMN15868676	SRR12509008	Houston (CRACKLE)	2016	2	GyrA-83I	SHV-28
SAMN15869015	SRR12509034	Houston (CRACKLE)	2016	3	GyrA-83I+87N	SHV-28
SAMN15869011	SRR12509039	Houston (CRACKLE)	2016	3	GyrA-83I+87N	SHV-28
SAMN15869132	SRR12509049	Houston (CRACKLE)	2016	2	GyrA-83I	SHV-28
SAMN15869046	SRR12509113	Houston (CRACKLE)	2017	3	GyrA-83I+87N	SHV-28
SAMN15868710	SRR12509124	Houston (CRACKLE)	2016	3	GyrA-83I+87N	SHV-28
SAMN15869044	SRR12509303	Houston (CRACKLE)	2017	3	GyrA-83I+87N	SHV-28
SAMN15869038	SRR12509309	Houston (CRACKLE)	2017	3	GyrA-83I+87N	SHV-28
SAMN15869037	SRR12509310	Houston (CRACKLE)	2017	3	GyrA-83I+87N	SHV-28
SAMN15869034	SRR12509314	Houston (CRACKLE)	2017	3	GyrA-83I+87N	SHV-28
SAMN15869030	SRR12509318	Houston (CRACKLE)	2017	3	GyrA-83I+87N	SHV-28
SAMN15869022	SRR12509327	Houston (CRACKLE)	2017	3	GyrA-83I+87N	SHV-28
SAMN15868976	SRR12509415	Houston (CRACKLE)	2016	3	GyrA-83I+87N	SHV-28
SAMN15868974	SRR12509417	Houston (CRACKLE)	2016	3	GyrA-83I+87N	SHV-28
SAMN15868970	SRR12509422	Houston (CRACKLE)	2016	3	GyrA-83I+87N	SHV-28
SAMN15868969	SRR12509423	Houston (CRACKLE)	2016	3	GyrA-83I+87N	SHV-28
SAMN15868967	SRR12509425	Houston (CRACKLE)	2016	3	GyrA-83I+87N	SHV-28
SAMN15868966	SRR12509426	Houston (CRACKLE)	2016	3	GyrA-83I+87N	SHV-28
SAMN15868964	SRR12509428	Houston (CRACKLE)	2016	3	GyrA-83I+87N	SHV-28
SAMN15868961	SRR12509431	Houston (CRACKLE)	2016	3	GyrA-83I+87N	SHV-28
SAMN15868958	SRR12509435	Houston (CRACKLE)	2016	3	GyrA-83I+87N	SHV-28
SAMN15868957	SRR12509436	Houston (CRACKLE)	2016	3	GyrA-83I+87N	SHV-28
SAMN15868956	SRR12509437	Houston (CRACKLE)	2016	3	GyrA-83I+87N	SHV-28
SAMN15868954	SRR12509439	Houston (CRACKLE)	2016	3	GyrA-83I+87N	SHV-28
SAMN15869053	SRR12509482	Houston (CRACKLE)	2017	3	GyrA-83I+87N	SHV-28
SAMN15869049	SRR12509486	Houston (CRACKLE)	2017	3	GyrA-83I+87N	SHV-28
SAMN15869095	SRR12509537	Houston (CRACKLE)	2017	2	GyrA-83I	SHV-28
SAMN16294006	SRR12743870	Houston (CRACKLE)	2022	1	GyrA-83I	SHV-205
SAMN16293992	SRR12743886	Houston (CRACKLE)	2020	1	GyrA-83I	SHV-205
SAMN16505098	SRR12865202	Houston (CRACKLE)	2020	1	GyrA-83I	SHV-205
SAMN17131915	SRR13320505	Houston (CRACKLE)	2017	3	GyrA-83I+87N	SHV-28
SAMN17131912	SRR13320510	Houston (CRACKLE)	2016	3	GyrA-83I+87N	SHV-28
SAMN17131927	SRR13320513	Houston (CRACKLE)	2017	3	GyrA-83I+87N	SHV-28
SAMN18977103	SRR14402761	USA: Chicago, IL	2018	1	GyrA-83I	SHV-205
SAMN18977095	SRR14402770	USA: Chicago, IL	2018	1	GyrA-83I	SHV-205
SAMN18977084	SRR14402782	USA: Chicago, IL	2018	1	GyrA-83I	SHV-205
SAMN18977069	SRR14402800	USA: Chicago, IL	2018	1	GyrA-83I	SHV-205
SAMN22837184	SRR16694204	Austin	2019	1	GyrA-83I	SHV-28
SAMN22837181	SRR16694207	Austin	2019	2	GyrA-83I	SHV-28
SAMN26101446	SRR18175694	Mississippi State University Veterinary Research and Diagnostic Laboratory	2019	1	GyrA-83I	SHV-205
SAMN26101530	SRR18175710	Texas (Texas A&M University Veterinary Medical Teaching Hospital )	2020	1	GyrA-83I	SHV-205
SAMN26564880	SRR18292489	Utah Public Health Laboratory Infectious Disease submission group (UPHL_ID)	2022	1	GyrA-83I	SHV-205
SAMN27992986	SRR19008449	Utah Public Health Laboratory Infectious Disease submission group (UPHL_ID)	2022	1	GyrA-83I	SHV-205
SAMN29868731	SRR20340931	Wadsworth Center - NYS DOH	2022	1	GyrA-83I	SHV-205
SAMN31260576	SRR21880105	Mississipi	2022	1	GyrA-83I	SHV-205
SAMN31759539	SRR22314984	Utah Public Health Laboratory Infectious Disease submission group (UPHL_ID)	2022	1	GyrA-83I	SHV-205
SAMN31737111	SRR22357575	Tennesse	2022	1	GyrA-83I	SHV-205
SAMN32168710	SRR22734926	Mississipi	2022	1	GyrA-83I	SHV-205
SAMN33569644	SRR23686810	CT Public Health Laboratory submission group	2023	1	GyrA-83I	SHV-205
SAMN34078874	SRR24076105	Michigan Department of Health and Human Services	2023	1	GyrA-83I	SHV-205
SAMN06437570	SRR5385413	Houston (Long)	2013	3	GyrA-83I+87N	SHV-28
SAMN06437531	SRR5385452	Houston (Long)	2012	2	GyrA-83I	SHV-28
SAMN06438233	SRR5385627	Houston (Long)	2014	3	GyrA-83I+87N	SHV-28
SAMN06438060	SRR5385645	Houston (Long)	2014	3	GyrA-83I+87N	SHV-28
SAMN06437914	SRR5385791	Houston (Long)	2013	2	GyrA-83I	SHV-28
SAMN06437887	SRR5385818	Houston (Long)	2013	3	GyrA-83I+87N	SHV-28
SAMN06438739	SRR5385935	Houston (Long)	2014	3	GyrA-83I+87N	SHV-28
SAMN06438719	SRR5385955	Houston (Long)	2014	2	GyrA-83I	SHV-28
SAMN06438715	SRR5385959	Houston (Long)	2014	2	GyrA-83I	SHV-28
SAMN06438691	SRR5385983	Houston (Long)	2014	2	GyrA-83I	SHV-28
SAMN06438624	SRR5386068	Houston (Long)	2014	2	GyrA-83I	SHV-28
SAMN06437424	SRR5386180	Houston (Long)	2012	3	GyrA-83I+87N	SHV-28
SAMN06437405	SRR5386199	Houston (Long)	2012	2	GyrA-83I	SHV-28
SAMN06437397	SRR5386207	Houston (Long)	2012	3	GyrA-83I+87N	SHV-28
SAMN06437365	SRR5386239	Houston (Long)	2012	2	GyrA-83I	SHV-28
SAMN06437330	SRR5386275	Houston (Long)	2012	2	GyrA-83I	SHV-28
SAMN06437295	SRR5386310	Houston (Long)	2012	3	GyrA-83I+87N	SHV-28
SAMN06437294	SRR5386311	Houston (Long)	2012	3	GyrA-83I+87N	SHV-28
SAMN06437288	SRR5386317	Houston (Long)	2012	3	GyrA-83I+87N	SHV-28
SAMN06437285	SRR5386320	Houston (Long)	2012	3	GyrA-83I+87N	SHV-28
SAMN06437282	SRR5386323	Houston (Long)	2012	3	GyrA-83I+87N	SHV-28
SAMN06437281	SRR5386324	Houston (Long)	2012	3	GyrA-83I+87N	SHV-28
SAMN06437280	SRR5386325	Houston (Long)	2012	3	GyrA-83I+87N	SHV-28
SAMN06437279	SRR5386326	Houston (Long)	2012	3	GyrA-83I+87N	SHV-28
SAMN06437278	SRR5386327	Houston (Long)	2012	3	GyrA-83I+87N	SHV-28
SAMN06437274	SRR5386331	Houston (Long)	2012	3	GyrA-83I+87N	SHV-28
SAMN06437273	SRR5386332	Houston (Long)	2012	3	GyrA-83I+87N	SHV-28
SAMN06437272	SRR5386333	Houston (Long)	2012	3	GyrA-83I+87N	SHV-28
SAMN06437271	SRR5386334	Houston (Long)	2012	3	GyrA-83I+87N	SHV-28
SAMN06437268	SRR5386337	Houston (Long)	2012	3	GyrA-83I+87N	SHV-28
SAMN06437265	SRR5386340	Houston (Long)	2012	3	GyrA-83I+87N	SHV-28
SAMN06437254	SRR5386351	Houston (Long)	2012	2	GyrA-83I	SHV-28
SAMN06437252	SRR5386353	Houston (Long)	2012	3	GyrA-83I+87N	SHV-28
SAMN06437237	SRR5386368	Houston (Long)	2012	3	GyrA-83I+87N	SHV-28
SAMN06437234	SRR5386371	Houston (Long)	2012	3	GyrA-83I+87N	SHV-28
SAMN06437209	SRR5386396	Houston (Long)	2012	2	GyrA-83I	SHV-28
SAMN06437190	SRR5386415	Houston (Long)	2012	3	GyrA-83I+87N	SHV-28
SAMN06437178	SRR5386427	Houston (Long)	2012	3	GyrA-83I+87N	SHV-28
SAMN06437639	SRR5386592	Houston (Long)	2013	3	GyrA-83I+87N	SHV-28
SAMN06438536	SRR5386612	Houston (Long)	2014	2	GyrA-83I	SHV-28
SAMN06438522	SRR5386626	Houston (Long)	2014	2	GyrA-83I	SHV-28
SAMN06438475	SRR5386673	Houston (Long)	2014	2	GyrA-83I	SHV-28
SAMN06438434	SRR5386714	Houston (Long)	2014	2	GyrA-83I	SHV-28
SAMN06437104	SRR5386900	Houston (Long)	2011	3	GyrA-83I+87N	SHV-28
SAMN06437101	SRR5386906	Houston (Long)	2011	3	GyrA-83I+87N	SHV-28
SAMN06437093	SRR5386914	Houston (Long)	2011	3	GyrA-83I+87N	SHV-28
SAMN06439008	SRR5387161	Houston (Long)	2015	3	GyrA-83I+87N	SHV-28
SAMN06438875	SRR5387294	Houston (Long)	2015	3	GyrA-83I+87N	SHV-28
SAMN06438845	SRR5387324	Houston (Long)	2015	3	GyrA-83I+87N	SHV-28
SAMN07203013	SRR5660179	Europe	2016	2	GyrA-83I	SHV-28
SAMN07421146	SRR5877450	Cambodia	2013	2	GyrA-83I	SHV-28
SAMN07421121	SRR5877497	Cambodia	2013	2	GyrA-83I	SHV-28
SAMN07525506	SRR5973268	Houston (Long)	2017	1	GyrA-83I	SHV-205
SAMN07525460	SRR5973281	Houston (Long)	2016	1	GyrA-83I	SHV-205
SAMN07525461	SRR5973282	Houston (Long)	2016	1	GyrA-83I	SHV-205
SAMN07525538	SRR5973339	Houston (Long)	2017	1	GyrA-83I	SHV-205
SAMN08391417	SRR6653995	Iran	2009	2	GyrA-83I	SHV-28
SAMN08513452	SRR6710026	USA	2012	2	GyrA-83I	SHV-28
SAMN08513446	SRR6710173	USA	2013	2	GyrA-83I	SHV-28
SAMN09428140	SRR7345600	Australia	2013	2	GyrA-83I	SHV-28
SAMN09428139	SRR7345601	Australia	2013	2	GyrA-83I	SHV-28
SAMN09428142	SRR7345602	Australia	2014	2	GyrA-83I	SHV-28
SAMN09428141	SRR7345603	Australia	2013	2	GyrA-83I	SHV-28
SAMN09428144	SRR7345604	Australia	2014	2	GyrA-83I	SHV-28
SAMN09428143	SRR7345605	Australia	2014	2	GyrA-83I	SHV-28
SAMN10523649	SRR8289588	Asia	2018	2	GyrA-83I	SHV-28
SAMN10523645	SRR8289592	Asia	2018	2	GyrA-83I	SHV-28

## Sheet: Table_S4
Table S3: Transmission Cluster Isolate Characterization
Sequence type	PopPunk Transmission Group	Number of strains	Pairwise Median SNP Distance	Isolates	K locus	O type	BLA-SHV
307	pp8-1	7	10	MB3435,MB4138,MB4187,MB4373,MB6278,MB6728,MB8674	KL102	O2v2	SHV-205
307	pp8-2	3	10	MB7833,MB10526,MB10826	KL102	O2v2	SHV-205
307	pp8-3	2	0	MB6846,MB6902	KL102	O2v2	SHV-28
307	pp8-4	2	23	MB3267,MB4183	KL102	O2v2	SHV-28
307	pp8-5	2	20	MB8773,MB14202	KL102	O2v2	SHV-28
29	pp65-1	8	17	MB2047,MB4721,MB5638,MB8622,MB9577,MB10925, MB11629,MB12872	KL19	O1v2	SHV-187
152	pp27-1	2	12	MB4645,MB7611	KL149	O4	SHV-1
280	pp52-1	2	8	MB2746,MB2966	KL23	NA (MB2966 O Locus missing)	SHV-27

## Sheet: Table_S5
sample_id	deid_patient	days	snp_pairwise_distance	sequence_type	st_cat	phenotype
MB13936	7106	0	index	ST307	ST307	ESC-R
MB14026	7106	16	0	ST307	ST307	non-CP-CRE
MB14186	7106	47	1	ST307	ST307	ESC-R
MB13373	6598	0	index	ST273	Rare	ESC-R
MB13660	6598	51	2	ST273	Rare	ESC-R
MB11711	6075	0	index	ST395	ST395	CPE
MB11826	6075	30	0	ST395	ST395	CPE
MB13488	6075	26	2	ST395	ST395	CPE
MB11629	2695	0	index	ST29	ST29	ESC-R
MB13835	2695	437	0	ST29	ST29	ESC-R
MB11149	6007	0	index	ST22	Rare	ESC-R
MB11413	6007	60	19159	ST4422	Rare	ESC-R
MB13495	6007	281	3	ST4422	Rare	non-CP-CRE
MB12689	6007	317	2	ST4422	Rare	non-CP-CRE
MB10925	4211	0	index	ST29	ST29	ESC-R
MB11002	4211	10	2	ST29	ST29	ESC-R
MB13735	4211	555	5	ST29	ST29	ESC-R
MB14113	4211	618	233	ST29	ST29	ESC-R
MB10551	4872	0	index	ST307	ST307	ESC-R
MB11745	4872	230	0	ST307	ST307	non-CP-CRE
MB9062	446	0	index	ST307	ST307	ESC-R
MB9514	446	71	1	ST307	ST307	ESC-R
MB8674	3987	0	index	ST307	ST307	ESC-R
MB9017	3987	69	45	ST307	ST307	ESC-R
MB8251	5165	0	index	ST307	ST307	non-CP-CRE
MB8408	5165	21	19	ST307	ST307	ESC-R
MB8622	4680	0	index	ST29	ST29	ESC-R
MB8852	4680	48	0	ST29	ST29	non-CP-CRE
MB7837	4014	0	index	ST2004	Rare	ESC-R
MB7964	4014	21	2	ST2004	Rare	non-CP-CRE
MB7349	4383	0	index	ST15	Rare	ESC-R
MB7528	4383	18	1	ST15	Rare	ESC-R
MB6224	433	0	index	ST870	Rare	ESC-R
MB6483	433	38	15	ST870	Rare	non-CP-CRE
MB6333	3571	0	index	ST3293	Rare	ESC-R
MB6795	3571	63	6	ST3293	Rare	non-CP-CRE
MB5730	1159	0	index	ST307	ST307	non-CP-CRE
MB5897	1159	25	3	ST307	ST307	non-CP-CRE
MB5638	4386	0	index	ST29	ST29	ESC-R
MB7231	4386	197	11	ST29	ST29	CPE
MB4721	3488	0	index	ST29	ST29	ESC-R
MB4866	3488	43	3	ST29	ST29	ESC-R
MB4373	3561	0	index	ST307	ST307	ESC-R
MB7592	3561	478	1	ST307	ST307	ESC-R
MB3974	711	0	index	ST1426	Rare	ESC-R
MB5436	711	267	55	ST1426	Rare	ESC-R
MB2086	2946	0	index	ST258	ST258	CPE
MB4773	2946	601	19090	ST307	ST307	non-CP-CRE
